# Supplementary material for: mosGILT controls innate immunity and germ cell development in Anopheles gambiae
Source: BMC Genomics. 2024 Jan 9;25:42. doi: 10.1186/s12864-023-09887-0 (PMC10775533; doi:10.1186/s12864-023-09887-0)
Supplement: Supplementary file 2 — Additional file 2: Supplementary Table 1. Fold change data and raw statistics showing the role of mosGILT in Anopheles mosquitoes. [file 12864_2023_9887_MOESM2_ESM.xlsx]

## Sheet: legend
Supplementary Table 1: Fold change data and raw statistics showing the role of mosGILT in Anopheles mosquitoes

## Sheet: WB
Feature ID	P-value (KO vs. WT)	FDR step up (KO vs. WT)	Ratio (KO vs. WT)	Fold change (KO vs. WT)	LSMean(KO) (KO vs. WT)	LSMean(WT) (KO vs. WT)
AGAP007823	9.93504e-10	2.68519e-06	1e-06	-1000000	0.0001	680.915
AGAP008738	8.84592e-05	0.000848366	6.83723e-05	-14625.8	0.0465119	680.274
AGAP002134	3.28507e-07	5.8234e-05	0.000158373	-6314.22	0.836292	5280.53
AGAP003545	1.58628e-10	1.16888e-06	0.000183994	-5434.97	0.198283	1077.66
AGAP007767	0.000177173	0.001248	0.000200582	-4985.5	0.0465119	231.885
AGAP008638	0.00030951	0.00173644	0.000229725	-4353.02	0.0929237	404.499
AGAP008696	1.17546e-07	3.21666e-05	0.000239089	-4182.54	0.743857	3111.21
AGAP007365	3.24359e-10	1.16888e-06	0.000241701	-4137.34	1.7143	7092.63
AGAP013503	0.000848193	0.00328549	0.000276578	-3615.62	0.0654176	236.525
AGAP006176	1.17942e-08	1.06256e-05	0.000291597	-3429.39	0.0993937	340.86
AGAP004038	0.000384215	0.00196767	0.000304052	-3288.91	0.139336	458.262
AGAP005733	1.90034e-09	3.42409e-06	0.000337301	-2964.71	0.0933129	276.645
AGAP010699	0.000252619	0.00153172	0.000357319	-2798.62	0.046901	131.258
AGAP004531	3.88665e-08	2.06321e-05	0.000371444	-2692.2	0.37373	1006.15
AGAP008015	3.02999e-09	4.09465e-06	0.000425679	-2349.19	0.0933129	219.21
AGAP007364	8.31106e-09	8.98509e-06	0.000430127	-2324.9	0.384166	893.146
AGAP029734	0.000335846	0.00181993	0.000496096	-2015.74	0.046901	94.5402
AGAP003290	2.60403e-10	1.16888e-06	0.000497789	-2008.88	0.279739	561.962
AGAP004963	3.55016e-09	4.26453e-06	0.000519173	-1926.14	0.682545	1314.68
AGAP010789	0.000564256	0.0024919	0.000548428	-1823.39	0.139336	254.064
AGAP004243	0.000467831	0.00219806	0.000562717	-1777.09	0.093702	166.517
AGAP004962	1.21326e-07	3.21666e-05	0.000613304	-1630.51	0.438154	714.416
AGAP010974	0.000367022	0.00191407	0.000620964	-1610.4	0.046901	75.5293
AGAP028223	2.90068e-09	4.09465e-06	0.000669158	-1494.41	0.233327	348.687
AGAP007122	0.000563496	0.00249058	0.000719643	-1389.58	0.093702	130.206
AGAP029259	0.000427872	0.00208804	0.000746815	-1339.02	0.0465119	62.2803
AGAP006654	0.000457932	0.00216946	0.000840178	-1190.22	0.046901	55.8227
AGAP011897	1.86324e-09	3.42409e-06	0.000874353	-1143.7	0.419363	479.627
AGAP028622	2.17174e-08	1.52587e-05	0.000902587	-1107.93	0.154996	171.724
AGAP007300	0.000693117	0.00286879	0.000992111	-1007.95	0.093702	94.447
AGAP012375	0.000768745	0.0030804	0.00107829	-927.394	0.093702	86.8986
AGAP005547	2.39938e-08	1.52587e-05	0.00112843	-886.188	0.606178	537.188
AGAP029252	2.25907e-08	1.52587e-05	0.0012115	-825.42	0.0933129	77.0223
AGAP004008	3.91208e-08	2.06321e-05	0.00143621	-696.279	0.280128	195.047
AGAP008739	7.50313e-08	2.45807e-05	0.00162749	-614.444	0.140114	86.0921
AGAP005253	6.62078e-08	2.26221e-05	0.00176524	-566.497	0.140114	79.374
AGAP009448	0.00125872	0.00426049	0.00189985	-526.357	0.140503	73.9548
AGAP029461	0.00142627	0.00466547	0.00201158	-497.121	0.185747	92.3389
AGAP000192	0.00124984	0.00424104	0.00232594	-429.934	0.093702	40.2857
AGAP013109	3.8367e-06	0.000184012	0.00234953	-425.618	37.5791	15994.3
AGAP003080	5.96301e-08	2.26221e-05	0.00239155	-418.139	1.72785	722.479
AGAP001949	6.52557e-07	8.41132e-05	0.00247256	-404.439	0.233716	94.5239
AGAP029481	4.16339e-08	2.06321e-05	0.00247299	-404.369	0.373341	150.967
AGAP011067	1.58064e-05	0.000351524	0.00254289	-393.254	0.0933129	36.6956
AGAP003743	1.91611e-07	4.1796e-05	0.0025593	-390.731	0.0933129	36.4602
AGAP002478	6.69602e-08	2.26221e-05	0.00257714	-388.027	0.606956	235.515
AGAP008040	0.00156181	0.00496362	0.00259075	-385.989	0.140503	54.2326
AGAP009792	1.50054e-08	1.15874e-05	0.00266878	-374.703	1.21303	454.528
AGAP007280	5.72734e-07	8.41132e-05	0.00277592	-360.241	0.233716	84.1941
AGAP008410	2.43522e-06	0.000142885	0.00280974	-355.905	0.327318	116.494
AGAP004203	2.8e-05	0.000457955	0.00291046	-343.588	156.891	53905.8
AGAP004572	4.19856e-08	2.06321e-05	0.0030531	-327.536	0.158491	51.9117
AGAP013745	1.47483e-06	0.000112285	0.00326479	-306.299	0.27896	85.4452
AGAP001360	0.00214328	0.00616413	0.00339197	-294.814	0.234105	69.0175
AGAP028652	1.44307e-08	1.15874e-05	0.00343542	-291.085	0.482363	140.409
AGAP000879	6.563e-08	2.26221e-05	0.00363305	-275.25	0.373341	102.762
AGAP009151	0.00219295	0.00626568	0.00380961	-262.494	0.187304	49.1661
AGAP009682	1.11739e-08	1.06256e-05	0.00381051	-262.432	1.16584	305.955
AGAP008912	6.03938e-08	2.26221e-05	0.00392087	-255.046	0.186526	47.5726
AGAP012040	1.13895e-05	0.000306976	0.00423661	-236.038	0.514522	121.447
AGAP004825	1.45768e-07	3.66488e-05	0.00426498	-234.468	0.560155	131.338
AGAP029584	1.78056e-07	4.09566e-05	0.00432486	-231.221	1.58744	367.051
AGAP009442	1.04703e-07	3.1443e-05	0.00498963	-200.416	0.840183	168.386
AGAP001544	5.5655e-08	2.26221e-05	0.00504867	-198.072	0.261602	51.8159
AGAP001781	5.80851e-07	8.41132e-05	0.00538214	-185.8	0.139725	25.9608
AGAP003351	6.362e-07	8.41132e-05	0.00549816	-181.879	0.0933129	16.9717
AGAP011845	3.28579e-07	5.8234e-05	0.00605797	-165.072	2.38034	392.926
AGAP007502	3.39513e-08	2.03915e-05	0.00624997	-160.001	1.16546	186.474
AGAP002581	6.229e-06	0.000234815	0.00633504	-157.852	0.233716	36.8925
AGAP006989	5.23443e-08	2.26221e-05	0.00790888	-126.44	0.466164	58.9419
AGAP028005	2.80896e-07	5.4228e-05	0.00795976	-125.632	0.233327	29.3133
AGAP007533	2.75286e-06	0.000152669	0.00808201	-123.732	0.0933129	11.5458
AGAP009312	1.1974e-06	0.000102256	0.00879106	-113.752	1.16779	132.838
AGAP029735	1.10134e-06	0.000100068	0.00910153	-109.872	0.358848	39.4272
AGAP011831	5.86814e-08	2.26221e-05	0.00935407	-106.905	2.65958	284.324
AGAP003868	2.03265e-06	0.000132379	0.00972911	-102.784	0.325761	33.4832
AGAP010406	4.51121e-05	0.000582552	0.0100921	-99.0878	0.514522	50.9828
AGAP001333	6.3336e-05	0.000694447	0.0100982	-99.0274	0.654925	64.8555
AGAP011772	4.61209e-07	7.21023e-05	0.0104824	-95.3978	1.027	97.9733
AGAP002846	7.13226e-07	8.41132e-05	0.0108312	-92.3261	0.280128	25.8631
AGAP008355	6.92465e-06	0.000246258	0.0109031	-91.7173	0.84135	77.1664
AGAP006803	9.85134e-07	9.88675e-05	0.0109655	-91.1949	0.560155	51.0833
AGAP001039	1.29076e-06	0.000104137	0.0110661	-90.3661	1.20953	109.301
AGAP003342	4.66854e-07	7.21023e-05	0.0110694	-90.3394	1.30703	118.076
AGAP007775	1.12371e-07	3.21666e-05	0.0115983	-86.2196	0.839405	72.3731
AGAP003550	8.71887e-08	2.69313e-05	0.011727	-85.2731	5.83077	497.207
AGAP011496	9.52514e-07	9.71474e-05	0.012062	-82.9051	0.420142	34.8319
AGAP004239	6.49383e-08	2.26221e-05	0.0121261	-82.4665	3.82377	315.333
AGAP012952	8.32479e-08	2.64704e-05	0.0125364	-79.7675	5.03865	401.921
AGAP010540	1.56608e-06	0.000117323	0.0127018	-78.7292	0.233327	18.3696
AGAP005972	0.00438924	0.0105029	0.0130188	-76.8118	1.07665	82.6992
AGAP004156	2.97977e-05	0.000470969	0.0130697	-76.5127	0.103692	7.93374
AGAP007669	8.57627e-06	0.000269042	0.0132567	-75.4334	0.140114	10.5693
AGAP007134	0.00010478	0.000925472	0.0135838	-73.6169	1.02894	75.7477
AGAP008706	1.07598e-06	0.000100068	0.0140687	-71.08	0.279739	19.8838
AGAP000575	1.61362e-06	0.000117323	0.0142348	-70.2506	0.466553	32.7756
AGAP001793	8.0249e-06	0.000261498	0.0145734	-68.6183	0.37373	25.6447
AGAP008694	1.78911e-06	0.000122418	0.0146045	-68.4719	0.280128	19.1809
AGAP002514	3.16263e-06	0.000166786	0.0146202	-68.3986	0.233327	15.9592
AGAP007855	3.11155e-05	0.000480557	0.014838	-67.3943	0.280517	18.9052
AGAP029592	1.23486e-07	3.21666e-05	0.0149383	-66.9421	1.63152	109.217
AGAP004534	1.60332e-05	0.000353744	0.0152288	-65.6651	5.9521	390.846
AGAP001897	8.52749e-07	9.31219e-05	0.0159384	-62.7414	1.58705	99.574
AGAP007838	5.79809e-06	0.000229889	0.016241	-61.5726	0.418376	25.7605
AGAP007817	6.77755e-07	8.41132e-05	0.0164428	-60.817	0.978251	59.4943
AGAP006785	8.25374e-07	9.27727e-05	0.0175068	-57.1207	0.840183	47.9919
AGAP000553	1.51987e-07	3.70437e-05	0.0176218	-56.7478	1.16584	66.1591
AGAP001419	3.23203e-05	0.000490063	0.0176263	-56.7333	0.103552	5.87484
AGAP013736	2.82724e-05	0.00046032	0.01769	-56.5292	0.654536	37.0004
AGAP000323	5.12433e-06	0.000218107	0.017704	-56.4845	3.22314	182.058
AGAP004700	5.75792e-05	0.000655252	0.0177646	-56.2918	10.9938	618.859
AGAP003225	4.7173e-06	0.000209011	0.0178837	-55.9167	0.280128	15.6638
AGAP002248	0.000163764	0.00119222	0.0179371	-55.7503	0.701726	39.1214
AGAP005363	3.84577e-06	0.000184012	0.0179875	-55.5942	0.372951	20.7339
AGAP009459	1.65322e-06	0.000118776	0.0179977	-55.5627	1.26061	70.043
AGAP007598	3.12432e-05	0.000481841	0.0180721	-55.3339	0.27896	15.436
AGAP029811	1.24965e-07	3.21666e-05	0.0181435	-55.1162	2.89087	159.333
AGAP003537	6.34963e-07	8.41132e-05	0.018303	-54.6359	0.75131	41.0485
AGAP013115	9.12742e-07	9.39777e-05	0.0187704	-53.2753	0.559377	29.801
AGAP004018	4.81433e-06	0.000210719	0.0187924	-53.2131	0.269125	14.321
AGAP012196	6.78885e-06	0.000242225	0.0188343	-53.0947	0.186526	9.90353
AGAP010715	3.16815e-07	5.80524e-05	0.0190151	-52.5897	2.43831	128.23
AGAP001453	1.25704e-06	0.000102797	0.0191565	-52.2015	0.466553	24.3548
AGAP012964	2.24987e-07	4.67756e-05	0.0192234	-52.0199	2.42363	126.077
AGAP029243	1.22544e-06	0.000102751	0.0194493	-51.4157	1.68027	86.392
AGAP009338	3.54744e-06	0.000179352	0.0199723	-50.0693	1.25828	63.0012
AGAP011238	0.000264022	0.00157785	0.0200725	-49.8193	0.701726	34.9595
AGAP001993	1.17317e-06	0.000102256	0.0202529	-49.3757	0.69978	34.5521
AGAP007508	2.26726e-05	0.000411264	0.0203182	-49.2171	0.186526	9.18025
AGAP003295	4.57583e-05	0.000587522	0.0214881	-46.5374	0.139725	6.50242
AGAP003703	6.69671e-07	8.41132e-05	0.0217331	-46.0127	0.979419	45.0657
AGAP012160	2.40153e-06	0.000142138	0.0220331	-45.3863	0.980197	44.4875
AGAP004957	1.88495e-06	0.000125771	0.0222261	-44.9922	2.42791	109.237
AGAP011966	1.15024e-06	0.000101928	0.0230256	-43.4299	2.52074	109.475
AGAP000473	7.15791e-07	8.41132e-05	0.0232381	-43.0328	0.838237	36.0717
AGAP009474	2.80291e-07	5.4228e-05	0.0234415	-42.6594	3.87252	165.199
AGAP029441	1.20124e-06	0.000102256	0.0235141	-42.5277	0.512965	21.8153
AGAP008254	0.00033332	0.00181304	0.0236567	-42.2713	15.1653	641.056
AGAP008578	9.07686e-07	9.39777e-05	0.0236914	-42.2094	16.989	717.094
AGAP007413	4.42163e-07	7.13467e-05	0.0237617	-42.0845	4.9396	207.881
AGAP005407	7.70021e-06	0.000257802	0.024399	-40.9852	0.466943	19.1377
AGAP005125	8.74361e-06	0.000269042	0.0247486	-40.4063	8.59708	347.377
AGAP003280	2.10257e-07	4.45703e-05	0.024861	-40.2236	4.80465	193.26
AGAP012107	1.10908e-06	0.000100068	0.0250984	-39.8432	7.37442	293.82
AGAP028727	0.000137159	0.00107373	0.0252571	-39.5928	0.186915	7.40049
AGAP004579	2.10779e-06	0.000134043	0.0254426	-39.3042	1.68066	66.0568
AGAP013399	1.70973e-05	0.000363264	0.0257101	-38.8952	0.367628	14.2989
AGAP008758	8.09781e-05	0.000806127	0.0257245	-38.8734	0.140114	5.44671
AGAP005800	2.44507e-06	0.000142885	0.025941	-38.5491	1.82067	70.1851
AGAP028004	2.85098e-06	0.000155899	0.0266629	-37.5053	1.21342	45.5098
AGAP011219	5.9223e-06	0.000229889	0.0267391	-37.3984	0.558599	20.8907
AGAP013200	2.97029e-07	5.53651e-05	0.0268006	-37.3127	4.93805	184.252
AGAP011246	2.99298e-05	0.000472366	0.0269702	-37.078	0.37373	13.8571
AGAP009478	1.28046e-05	0.000320442	0.0276814	-36.1254	1.07458	38.8195
AGAP002075	5.75334e-06	0.000229889	0.0278795	-35.8687	0.606567	21.7568
AGAP013038	4.1013e-07	6.71805e-05	0.0279338	-35.7989	2.19235	78.4839
AGAP011191	4.95222e-05	0.000605639	0.0280001	-35.7142	0.233327	8.33307
AGAP003923	1.88716e-06	0.000125771	0.028913	-34.5865	6.86233	237.344
AGAP003740	8.158e-07	9.27727e-05	0.0291008	-34.3633	4.38344	150.629
AGAP011536	0.000115083	0.000977351	0.0293818	-34.0347	0.701337	23.8698
AGAP029404	7.09828e-07	8.41132e-05	0.029885	-33.4616	1.44587	48.3812
AGAP001503	6.46262e-05	0.00070148	0.029937	-33.4035	0.186526	6.23062
AGAP010250	9.17192e-06	0.000271665	0.0308019	-32.4655	0.513354	16.6663
AGAP004530	1.161e-05	0.000307743	0.0309783	-32.2807	7.31595	236.164
AGAP002322	4.79729e-05	0.000598234	0.0311351	-32.1181	0.836681	26.8726
AGAP009041	1.24465e-07	3.21666e-05	0.031611	-31.6346	4.33353	137.089
AGAP008716	1.20056e-06	0.000102256	0.0321239	-31.1295	1.02583	31.9336
AGAP003705	6.28916e-07	8.41132e-05	0.0321388	-31.115	1.16918	36.3792
AGAP006930	1.45612e-05	0.000340427	0.0322336	-31.0235	0.511798	15.8778
AGAP009656	3.56729e-06	0.000179352	0.0331811	-30.1377	1.96068	59.0904
AGAP007083	4.13228e-06	0.000191883	0.0332616	-30.0647	1.40024	42.0977
AGAP004491	1.63082e-05	0.000356437	0.0334509	-29.8945	1.68143	50.2657
AGAP000507	4.40559e-06	0.000199284	0.033754	-29.6261	1.91271	56.6662
AGAP013023	3.93666e-05	0.000542847	0.0338107	-29.5765	1.25871	37.2281
AGAP001135	6.64158e-06	0.000240947	0.0338766	-29.5189	3.40879	100.624
AGAP012743	2.54763e-05	0.000437181	0.0340128	-29.4007	0.977368	28.7353
AGAP001950	6.58121e-07	8.41132e-05	0.0340323	-29.3839	2.28362	67.1016
AGAP003190	1.12044e-05	0.000305886	0.0341763	-29.2601	1.08381	31.7125
AGAP008723	0.000187234	0.00127725	0.0343256	-29.1328	0.935341	27.2491
AGAP001004	6.07715e-06	0.000231325	0.0344527	-29.0253	2.89554	84.0437
AGAP009957	3.26698e-06	0.000170167	0.0347854	-28.7477	0.93145	26.7771
AGAP001636	6.60789e-06	0.000240947	0.0349698	-28.5961	4.15605	118.847
AGAP006023	2.62034e-07	5.24601e-05	0.0352182	-28.3944	129.6	3679.93
AGAP013215	2.66983e-06	0.000149552	0.0355106	-28.1606	1.67949	47.2954
AGAP011204	9.05599e-07	9.39777e-05	0.0356907	-28.0185	8.3986	235.316
AGAP003591	1.72432e-06	0.000120268	0.0358807	-27.8701	1.77231	49.3946
AGAP001130	4.0695e-07	6.71805e-05	0.0359237	-27.8368	19.5943	545.442
AGAP001933	6.40024e-07	8.41132e-05	0.0361313	-27.6768	4.94505	136.863
AGAP004693	1.66706e-05	0.000359733	0.0361589	-27.6557	1.95757	54.1379
AGAP004259	1.00043e-05	0.000286888	0.0363048	-27.5445	0.792604	21.8319
AGAP013259	2.34523e-06	0.000141644	0.0364672	-27.4219	3.31363	90.8662
AGAP008469	4.14373e-06	0.000191883	0.0364904	-27.4045	1.25984	34.5252
AGAP029453	3.73782e-05	0.000528921	0.0366358	-27.2957	2.10308	57.4052
AGAP010282	1.65897e-06	0.000118776	0.0371843	-26.8931	7.6525	205.799
AGAP009002	0.000180993	0.00126031	0.037319	-26.796	10.0215	268.535
AGAP002143	2.03365e-05	0.000386563	0.0375734	-26.6146	0.558988	14.8772
AGAP007706	1.01399e-05	0.000287723	0.037682	-26.5379	1.86747	49.5587
AGAP027998	2.87782e-06	0.000156342	0.0382535	-26.1414	2.19119	57.2807
AGAP006932	8.32389e-07	9.27727e-05	0.0382568	-26.1392	3.21731	84.0977
AGAP012972	2.04876e-06	0.000132629	0.0384636	-25.9986	1.44687	37.6166
AGAP008515	0.00710305	0.0151821	0.0385029	-25.972	0.636886	16.5412
AGAP005058	1.44825e-06	0.000111836	0.0386705	-25.8595	2.15731	55.7871
AGAP005052	1.06513e-06	0.000100068	0.0387688	-25.7939	1.11943	28.8745
AGAP013324	0.000100957	0.000911654	0.0387872	-25.7817	2.34163	60.3712
AGAP029444	1.93303e-07	4.1796e-05	0.0389106	-25.6999	13.521	347.489
AGAP028145	0.000225301	0.00143026	0.0390279	-25.6227	0.794939	20.3685
AGAP005763	1.00596e-06	9.88675e-05	0.0394668	-25.3377	3.87096	98.0814
AGAP006702	2.93193e-07	5.53651e-05	0.0395801	-25.2652	17.2984	437.049
AGAP000674	4.5669e-07	7.21023e-05	0.0396873	-25.197	2.84329	71.6423
AGAP002387	1.24578e-06	0.000102797	0.0397136	-25.1803	9.45556	238.094
AGAP013500	4.86914e-05	0.000598866	0.0403101	-24.8077	0.513743	12.7448
AGAP006671	1.45977e-05	0.000340427	0.0408155	-24.5005	0.466553	11.4308
AGAP001104	3.5834e-06	0.000179352	0.0412218	-24.259	16.0596	389.589
AGAP002985	4.15324e-06	0.000191883	0.0412848	-24.222	3.78008	91.5611
AGAP002023	6.35709e-07	8.41132e-05	0.0417265	-23.9656	3.26527	78.2542
AGAP009784	1.88761e-06	0.000125771	0.0417798	-23.935	6.16032	147.447
AGAP009929	0.00646764	0.0141142	0.0418718	-23.8824	0.542634	12.9594
AGAP028677	9.89648e-05	0.000901355	0.0423252	-23.6266	0.279349	6.60008
AGAP001019	3.57599e-06	0.000179352	0.0430187	-23.2457	9.33539	217.008
AGAP012413	2.50463e-07	5.10897e-05	0.0432003	-23.148	41.823	968.118
AGAP004275	1.64468e-05	0.00035704	0.0436527	-22.9081	2.76422	63.3229
AGAP004459	1.46125e-05	0.000340427	0.0436673	-22.9004	1.17233	26.8468
AGAP001687	8.04557e-05	0.000802189	0.0438446	-22.8078	0.981364	22.3828
AGAP029894	1.75323e-06	0.000121225	0.0438802	-22.7893	3.96495	90.3586
AGAP010703	8.15788e-05	0.000808892	0.043896	-22.7811	0.700558	15.9595
AGAP006605	1.61698e-06	0.000117323	0.0444933	-22.4753	7.32645	164.664
AGAP010219	5.51231e-06	0.000224881	0.0445716	-22.4358	7.84282	175.96
AGAP005917	3.68182e-06	0.00018039	0.0446593	-22.3918	3.40762	76.3026
AGAP001537	1.85277e-05	0.000370639	0.0446919	-22.3754	1.07419	24.0354
AGAP003771	1.09752e-06	0.000100068	0.0451228	-22.1617	2.28245	50.5831
AGAP005978	5.21855e-07	7.83579e-05	0.0451413	-22.1526	6.50559	144.116
AGAP008879	4.93221e-06	0.000212589	0.0451482	-22.1493	70.8448	1569.16
AGAP006609	1.0248e-06	9.89204e-05	0.0454641	-21.9954	49.6333	1091.7
AGAP013292	1.68363e-06	0.000119255	0.0456339	-21.9135	2.56365	56.1786
AGAP005949	7.60249e-07	8.83769e-05	0.0456657	-21.8983	4.55534	99.754
AGAP006762	8.4483e-07	9.31219e-05	0.0460054	-21.7366	5.63967	122.587
AGAP028185	1.76047e-06	0.000121225	0.0463458	-21.5769	2.04962	44.2244
AGAP028522	6.50067e-06	0.000240947	0.0482379	-20.7306	6.76757	140.296
AGAP010787	3.47819e-05	0.000509942	0.0483853	-20.6674	3.17634	65.6468
AGAP011534	2.59806e-06	0.000147055	0.0485169	-20.6114	5.73911	118.291
AGAP005844	5.77076e-05	0.000655333	0.0486455	-20.5569	0.465386	9.56689
AGAP005479	5.2763e-05	0.000624777	0.0486729	-20.5453	0.372562	7.65442
AGAP009800	1.82273e-06	0.000123934	0.0490115	-20.4034	1.53753	31.3707
AGAP010018	0.000255112	0.00154318	0.049026	-20.3973	0.985361	20.0987
AGAP002476	4.32823e-06	0.000196607	0.0491224	-20.3573	4.29295	87.3929
AGAP010265	2.32527e-06	0.000141228	0.0491573	-20.3429	11.4773	233.482
AGAP004803	5.85476e-07	8.41132e-05	0.0492679	-20.2972	3.30935	67.1706
AGAP012895	1.12039e-05	0.000305886	0.0493367	-20.2689	1.68066	34.065
AGAP004587	1.68314e-05	0.000360753	0.0497496	-20.1006	3.54958	71.3489
AGAP005321	8.70774e-06	0.000269042	0.0497693	-20.0927	3.50122	70.349
AGAP027988	2.76047e-05	0.000454314	0.0500672	-19.9732	1.82067	36.3645
AGAP012199	0.000101023	0.000911654	0.0503202	-19.8727	17.483	347.435
AGAP012894	1.11617e-05	0.000305886	0.0504936	-19.8045	2.96125	58.6461
AGAP006164	0.000268135	0.00159188	0.0507425	-19.7073	0.186526	3.67593
AGAP001067	0.000120084	0.00100318	0.0508557	-19.6635	0.233327	4.58802
AGAP029743	8.61726e-06	0.000269042	0.0508679	-19.6588	0.623332	12.2539
AGAP005176	1.31342e-05	0.000321861	0.0513573	-19.4714	1.77387	34.5398
AGAP029863	1.96841e-05	0.000380689	0.05147	-19.4288	0.606178	11.7773
AGAP005720	0.000695977	0.00287733	0.0516553	-19.3591	0.280517	5.43055
AGAP009450	0.000312487	0.00174679	0.0518919	-19.2708	0.325761	6.27769
AGAP005568	3.67763e-05	0.000524672	0.0524022	-19.0832	1.16779	22.2851
AGAP012154	2.07735e-06	0.00013368	0.0524433	-19.0682	5.08545	96.9706
AGAP029045	7.28648e-06	0.000251674	0.0527262	-18.9659	0.838627	15.9053
AGAP004408	4.42592e-06	0.000199369	0.0527684	-18.9507	4.52501	85.7523
AGAP007875	6.72061e-07	8.41132e-05	0.052993	-18.8704	3.12409	58.9529
AGAP008869	2.20733e-06	0.000137147	0.0530239	-18.8594	2.14516	40.4565
AGAP011961	1.59417e-06	0.000117323	0.0532397	-18.783	2.65764	49.9184
AGAP000751	8.51876e-05	0.000832697	0.0532729	-18.7713	1.35499	25.4349
AGAP011093	8.24402e-07	9.27727e-05	0.0533413	-18.7472	4.28711	80.3714
AGAP008937	1.2446e-05	0.000315854	0.0533525	-18.7433	0.559377	10.4846
AGAP007837	1.03262e-05	0.00029072	0.0535124	-18.6873	0.746192	13.9443
AGAP003090	1.00557e-05	0.000287076	0.0536566	-18.637	5.41578	100.934
AGAP013118	0.000157029	0.0011638	0.0537219	-18.6144	0.513354	9.55577
AGAP012353	1.95602e-05	0.000380334	0.0542484	-18.4337	0.69978	12.8996
AGAP003345	1.40089e-06	0.000109746	0.0543074	-18.4137	2.47005	45.4827
AGAP003227	4.82627e-05	0.000598234	0.0548606	-18.228	0.419752	7.65126
AGAP008959	7.32236e-06	0.000252108	0.055037	-18.1696	2.09875	38.1335
AGAP007839	1.13824e-05	0.000306976	0.0550404	-18.1685	5.31193	96.5098
AGAP009135	8.23555e-06	0.000264984	0.055063	-18.161	164.007	2978.54
AGAP029789	5.84301e-06	0.000229889	0.0551113	-18.1451	2.56598	46.56
AGAP011760	7.7163e-06	0.000257802	0.0553215	-18.0761	1.67949	30.3587
AGAP011877	0.000147766	0.00111948	0.0553593	-18.0638	0.419363	7.5753
AGAP002850	0.00129831	0.00435362	0.0559647	-17.8684	0.326929	5.8417
AGAP029376	0.000314432	0.00175493	0.0562958	-17.7633	0.654536	11.6267
AGAP002970	2.53835e-06	0.000144432	0.0563312	-17.7521	1.95153	34.6438
AGAP008845	8.74847e-07	9.36432e-05	0.0565437	-17.6854	8.7157	154.141
AGAP002899	3.40124e-05	0.000503021	0.0568574	-17.5879	0.419752	7.38255
AGAP012201	1.14431e-05	0.000306976	0.0572573	-17.465	13.6819	238.954
AGAP004656	2.29756e-06	0.000140732	0.0574705	-17.4002	17.3556	301.991
AGAP005478	3.53192e-06	0.000179352	0.0582664	-17.1625	1.44548	24.8082
AGAP010439	5.22517e-05	0.000620288	0.0583738	-17.131	0.69978	11.9879
AGAP006935	7.15579e-07	8.41132e-05	0.0591606	-16.9031	23.5313	397.754
AGAP010180	1.59884e-06	0.000117323	0.059288	-16.8668	6.76251	114.062
AGAP029426	3.15099e-05	0.000483112	0.0593762	-16.8418	0.977862	16.4689
AGAP029805	1.56536e-06	0.000117323	0.0600066	-16.6648	7.36975	122.816
AGAP009381	0.000289399	0.0016642	0.0605093	-16.5264	2.29101	37.8622
AGAP004615	1.26466e-05	0.000319257	0.0607078	-16.4724	6.90758	113.784
AGAP007458	5.80864e-06	0.000229889	0.060854	-16.4328	2.84718	46.787
AGAP005571	1.78464e-05	0.000368671	0.0610288	-16.3857	0.886206	14.5211
AGAP003331	4.9513e-06	0.000212589	0.0612814	-16.3182	202.015	3296.51
AGAP001404	3.93232e-06	0.000187279	0.0616284	-16.2263	4.89942	79.4993
AGAP006065	1.50026e-05	0.000344358	0.061752	-16.1938	1.67949	27.1973
AGAP008926	0.000752331	0.00303155	0.0617812	-16.1861	1.2642	20.4625
AGAP011495	1.42372e-06	0.000110733	0.0619556	-16.1406	5.73055	92.4944
AGAP005525	1.45028e-05	0.000340427	0.0619823	-16.1336	2.24032	36.1446
AGAP011454	3.03812e-06	0.000161799	0.0622891	-16.0542	5.83116	93.6145
AGAP001259	1.67863e-05	0.000360753	0.0623125	-16.0482	1.95407	31.3592
AGAP012192	9.55376e-05	0.000885053	0.0624494	-16.013	1.68221	26.9372
AGAP003301	1.90791e-06	0.000125771	0.0625295	-15.9924	8.10767	129.661
AGAP007126	1.57161e-05	0.000351524	0.0626925	-15.9509	2.1007	33.508
AGAP006323	2.77134e-06	0.000152862	0.06284	-15.9134	1.67871	26.714
AGAP008509	1.32207e-05	0.000322639	0.0630008	-15.8728	11.6815	185.418
AGAP010220	1.81624e-05	0.00036986	0.0631544	-15.8342	13.4484	212.945
AGAP005225	1.68773e-06	0.000119255	0.0634992	-15.7482	3.40217	53.5782
AGAP005369	3.80464e-06	0.000184012	0.0637526	-15.6856	3.4617	54.299
AGAP003524	1.23555e-06	0.000102751	0.0641225	-15.5952	3.21769	50.1805
AGAP004956	8.41393e-05	0.000827689	0.0646724	-15.4626	3.69037	57.0626
AGAP005817	2.85524e-06	0.000155899	0.0647491	-15.4442	3.21653	49.6768
AGAP005722	0.000330557	0.00180487	0.0647561	-15.4426	0.325761	5.03059
AGAP005483	0.000114466	0.000975172	0.0647768	-15.4376	0.783903	12.1016
AGAP006606	5.08761e-07	7.74679e-05	0.0648668	-15.4162	10.626	163.812
AGAP000159	5.82553e-06	0.000229889	0.0648862	-15.4116	19.2261	296.304
AGAP013307	3.36595e-05	0.00050123	0.0649618	-15.3937	0.845445	13.0145
AGAP012103	7.20445e-06	0.000250258	0.0650363	-15.376	18.3704	282.465
AGAP002782	1.08653e-05	0.000301192	0.065448	-15.2793	24.3219	371.622
AGAP001158	4.26867e-06	0.00019472	0.0656414	-15.2343	2.19119	33.3812
AGAP004614	1.13423e-05	0.000306976	0.0657254	-15.2148	3.68648	56.0892
AGAP007544	2.75372e-06	0.000152669	0.0658153	-15.194	4.7992	72.9193
AGAP028687	3.14381e-06	0.000166606	0.0659012	-15.1742	2.7493	41.7184
AGAP010353	1.47199e-05	0.000340764	0.0659542	-15.162	5.27499	79.9796
AGAP029548	1.74902e-05	0.000364329	0.0661016	-15.1282	2.98758	45.1968
AGAP003224	2.0083e-05	0.000385643	0.0663767	-15.0655	1.72746	26.025
AGAP011520	8.46295e-06	0.000269042	0.066411	-15.0577	9.28859	139.865
AGAP009921	1.26464e-06	0.000102797	0.0664887	-15.0401	20.313	305.51
AGAP013026	1.07486e-06	0.000100068	0.0665399	-15.0286	17.9949	270.437
AGAP006387	0.000569949	0.00250476	0.0668756	-14.9531	0.934952	13.9805
AGAP001929	3.93095e-05	0.000542754	0.0670291	-14.9189	5.1845	77.3471
AGAP007633	2.14517e-06	0.000135276	0.0672289	-14.8745	30.5519	454.445
AGAP013536	9.67091e-06	0.000281812	0.0672987	-14.8591	1.1925	17.7194
AGAP006947	2.51018e-06	0.000143585	0.0676892	-14.7734	3.91776	57.8787
AGAP028508	4.11511e-06	0.000191883	0.0679684	-14.7127	2.6213	38.5665
AGAP005374	1.23002e-06	0.000102751	0.0687051	-14.555	9.37325	136.427
AGAP009978	3.64105e-06	0.000179741	0.0687799	-14.5391	21.3715	310.723
AGAP009054	0.00025008	0.00152231	0.0689119	-14.5113	0.933396	13.5448
AGAP012202	2.51941e-05	0.000435404	0.0689291	-14.5077	34.1256	495.083
AGAP010159	9.00029e-06	0.000270284	0.0689755	-14.4979	3.35965	48.7079
AGAP007063	0.000106958	0.000934779	0.0697985	-14.327	1.02466	14.6803
AGAP028688	3.20921e-06	0.000168421	0.0701848	-14.2481	2.378	33.882
AGAP005023	0.000301184	0.00170655	0.070397	-14.2052	0.304432	4.32451
AGAP006234	8.1426e-05	0.000808353	0.0705966	-14.165	1.63502	23.1601
AGAP000147	2.45932e-06	0.000142945	0.070631	-14.1581	30.7264	435.027
AGAP007423	2.26105e-05	0.000410827	0.0706319	-14.1579	3.45248	48.8799
AGAP028415	0.00021372	0.00138272	0.0707042	-14.1434	0.563337	7.96752
AGAP003263	2.97263e-06	0.000159861	0.0711139	-14.062	8.48052	119.253
AGAP009778	1.28873e-05	0.000320693	0.071132	-14.0584	1.21226	17.0424
AGAP029397	0.000168605	0.00121609	0.071136	-14.0576	0.513743	7.22199
AGAP003439	6.18043e-05	0.000681802	0.0711823	-14.0484	0.54671	7.68041
AGAP008191	5.92997e-06	0.000229889	0.071545	-13.9772	16.2792	227.538
AGAP029356	0.00105265	0.00378204	0.0717095	-13.9451	0.327318	4.56449
AGAP009747	1.17035e-06	0.000102256	0.0718017	-13.9272	25.5884	356.376
AGAP028592	3.42084e-05	0.000503852	0.0721926	-13.8518	1.72746	23.9284
AGAP005796	2.98695e-06	0.000159861	0.0723557	-13.8206	3.96534	54.8034
AGAP028685	2.36431e-06	0.000142003	0.0723804	-13.8159	5.3656	74.1305
AGAP013287	0.00210592	0.00611198	0.0724523	-13.8022	1.42316	19.6427
AGAP001699	2.8712e-05	0.000464192	0.0727601	-13.7438	1.6791	23.0772
AGAP011166	0.00536377	0.0122028	0.0728034	-13.7356	0.855182	11.7465
AGAP028649	3.63443e-06	0.000179741	0.0728336	-13.7299	17.9636	246.639
AGAP007473	7.24516e-05	0.000750982	0.072923	-13.7131	45.7822	627.815
AGAP002151	2.48798e-06	0.000143072	0.0729665	-13.7049	7.50782	102.894
AGAP004575	0.000373054	0.00193735	0.0730557	-13.6882	0.467332	6.39693
AGAP008862	1.10899e-06	0.000100068	0.0735345	-13.5991	7.45752	101.415
AGAP012340	6.28009e-06	0.000235743	0.0737635	-13.5568	8.8198	119.569
AGAP008826	2.24955e-06	0.000138971	0.0739209	-13.528	9.74143	131.782
AGAP005783	1.37304e-06	0.00010835	0.0739308	-13.5262	11.055	149.531
AGAP004585	8.71473e-05	0.000841957	0.0741926	-13.4784	9.52999	128.449
AGAP009960	0.00043116	0.00209445	0.0744479	-13.4322	0.420531	5.64865
AGAP003842	3.27396e-06	0.000170167	0.0746948	-13.3878	11.383	152.393
AGAP007654	1.71995e-05	0.000363264	0.0749111	-13.3492	3.19287	42.6221
AGAP029679	8.73701e-05	0.000843356	0.07511	-13.3138	1.54142	20.5222
AGAP028683	1.71719e-05	0.000363264	0.0752326	-13.2921	1.5855	21.0746
AGAP006469	1.6386e-05	0.000356437	0.0754206	-13.259	15.9667	211.703
AGAP001522	5.465e-06	0.000223796	0.0763485	-13.0978	3.5418	46.3899
AGAP004214	4.52584e-06	0.000201353	0.07661	-13.0531	51.9242	677.773
AGAP010736	0.000168494	0.00121609	0.0766184	-13.0517	0.980586	12.7983
AGAP005156	0.000157582	0.00116686	0.0769161	-13.0012	7.78074	101.159
AGAP006427	2.1522e-06	0.000135276	0.0770248	-12.9828	20.1941	262.177
AGAP008831	1.83508e-05	0.000370639	0.0783555	-12.7623	5.3214	67.9136
AGAP004392	1.16967e-05	0.000307743	0.0784042	-12.7544	14.2246	181.426
AGAP002349	0.000112461	0.000965698	0.0784699	-12.7437	0.700169	8.92277
AGAP005106	5.90526e-06	0.000229889	0.0785205	-12.7355	6.80736	86.6953
AGAP000954	1.35846e-06	0.000107988	0.0787862	-12.6926	13.8454	175.734
AGAP009680	6.52556e-06	0.000240947	0.0788005	-12.6903	1.81833	23.0752
AGAP029497	3.96169e-05	0.000544908	0.078969	-12.6632	2.75319	34.8641
AGAP010835	1.76675e-05	0.000366608	0.0791627	-12.6322	2.14477	27.0932
AGAP003803	0.000176592	0.00124688	0.079168	-12.6314	1.35032	17.0565
AGAP029739	0.000142527	0.00109983	0.0792166	-12.6236	1.02544	12.9448
AGAP006611	1.22941e-05	0.000315645	0.0792629	-12.6162	1.76998	22.3305
AGAP011193	2.13989e-05	0.000396752	0.0799536	-12.5073	0.886206	11.084
AGAP008118	2.5268e-05	0.000435404	0.0800978	-12.4847	15.549	194.125
AGAP009589	0.00298305	0.00783831	0.0803743	-12.4418	3.05497	38.0093
AGAP002851	0.000160333	0.00117982	0.0804224	-12.4344	9.13729	113.616
AGAP001585	5.63783e-05	0.000647721	0.0805175	-12.4197	2.40326	29.8476
AGAP002989	3.67084e-05	0.000524672	0.0809264	-12.3569	2.38034	29.4136
AGAP028562	5.27371e-06	0.000220131	0.0811208	-12.3273	1.81833	22.4151
AGAP003801	3.77846e-05	0.000533119	0.0811687	-12.32	1.35344	16.6744
AGAP003922	0.000136699	0.0010731	0.0812451	-12.3084	1.49384	18.3868
AGAP010028	4.69262e-05	0.00059405	0.081296	-12.3007	3.92243	48.2488
AGAP028674	0.000368199	0.00191836	0.0813202	-12.2971	0.746192	9.17597
AGAP007116	2.3041e-06	0.000140732	0.0813797	-12.2881	13.984	171.836
AGAP008420	1.64961e-05	0.000357089	0.0814379	-12.2793	1.53947	18.9037
AGAP003597	1.16648e-05	0.000307743	0.0815009	-12.2698	6.70918	82.3204
AGAP003940	1.09787e-05	0.000302781	0.0817216	-12.2367	12.0858	147.889
AGAP001614	0.000461615	0.00217831	0.0817568	-12.2314	0.372173	4.5522
AGAP027985	0.00249478	0.00687742	0.0819416	-12.2038	0.243049	2.96612
AGAP011623	1.73586e-05	0.000363264	0.0820396	-12.1892	2.33237	28.4298
AGAP029741	2.42102e-05	0.000427674	0.0820767	-12.1837	2.28596	27.8514
AGAP003796	0.000271144	0.00159921	0.0824548	-12.1279	0.840961	10.1991
AGAP009587	0.00401216	0.00981844	0.0825077	-12.1201	0.333575	4.04296
AGAP011795	1.52637e-05	0.000347402	0.0825542	-12.1133	2.09447	25.3709
AGAP005064	2.57572e-05	0.000440464	0.0828267	-12.0734	2.28401	27.5758
AGAP029580	2.37855e-06	0.000142069	0.0830647	-12.0388	10.6658	128.403
AGAP012017	8.80756e-06	0.000269042	0.0837029	-11.947	2.65647	31.7369
AGAP028477	5.33562e-06	0.000221009	0.0837368	-11.9422	7.0402	84.0754
AGAP010017	6.53662e-06	0.000240947	0.0837612	-11.9387	4.42985	52.8867
AGAP008504	0.000129269	0.00103859	0.0838506	-11.926	1.07419	12.8107
AGAP003577	5.69723e-06	0.000228969	0.0838511	-11.9259	2.14438	25.5737
AGAP010722	7.12513e-06	0.000250258	0.0840122	-11.903	4.94544	58.8657
AGAP005914	1.61547e-06	0.000117323	0.08409	-11.892	8.33934	99.1716
AGAP010985	3.0782e-05	0.000478827	0.0841127	-11.8888	0.997065	11.8539
AGAP007787	9.80166e-06	0.000283331	0.0842078	-11.8754	2.7996	33.2463
AGAP005629	3.63234e-06	0.000179741	0.0846488	-11.8135	4.56986	53.9862
AGAP004671	1.90113e-06	0.000125771	0.0848154	-11.7903	65.8418	776.296
AGAP000114	2.47921e-06	0.000143072	0.0849701	-11.7688	14.7402	173.475
AGAP012691	0.000784421	0.00312698	0.0851175	-11.7485	1.44743	17.0051
AGAP011296	2.35648e-05	0.000421089	0.0852037	-11.7366	16.0058	187.853
AGAP028625	0.000223331	0.00142238	0.0852969	-11.7238	0.746192	8.74817
AGAP029452	8.98476e-05	0.000854303	0.0854665	-11.7005	1.30469	15.2655
AGAP007892	3.85993e-05	0.000538836	0.0854954	-11.6965	29.5571	345.716
AGAP003742	1.84278e-05	0.000370639	0.0857349	-11.6639	77.5767	904.844
AGAP029338	6.36077e-05	0.000695693	0.0857622	-11.6602	1.02622	11.9659
AGAP004059	6.67136e-06	0.000241218	0.0863866	-11.5759	3.40334	39.3966
AGAP012493	9.90084e-07	9.88675e-05	0.0868804	-11.5101	20.136	231.767
AGAP000474	0.000894315	0.00338958	0.086905	-11.5068	1.12216	12.9124
AGAP003093	5.40179e-06	0.000222048	0.0870367	-11.4894	2.72633	31.324
AGAP010482	1.61556e-05	0.000355664	0.0870611	-11.4862	1.63074	18.731
AGAP010198	6.02641e-05	0.000672513	0.0873676	-11.4459	35.812	409.901
AGAP008899	3.8467e-06	0.000184012	0.0875958	-11.4161	3.07846	35.1439
AGAP011774	0.000136978	0.0010731	0.0876777	-11.4054	2.4283	27.6958
AGAP006238	6.78382e-06	0.000242225	0.0877532	-11.3956	55.8525	636.473
AGAP029544	3.14924e-05	0.000483112	0.0879235	-11.3735	13.255	150.756
AGAP006105	0.000946815	0.00351995	0.0879396	-11.3714	0.37373	4.24985
AGAP007166	2.11685e-05	0.000396625	0.088068	-11.3549	4.99458	56.7127
AGAP009048	9.35054e-05	0.000874714	0.0883382	-11.3201	2.94273	33.312
AGAP006618	1.5514e-05	0.000351231	0.0885048	-11.2988	1.53947	17.3942
AGAP010500	2.34007e-05	0.000419544	0.0885935	-11.2875	1.63191	18.4202
AGAP002705	1.21923e-05	0.000314586	0.0886427	-11.2812	3.39984	38.3544
AGAP007510	7.39182e-06	0.000253182	0.0888808	-11.251	1.81833	20.4581
AGAP004551	4.21749e-06	0.000193551	0.0890002	-11.2359	14.0281	157.618
AGAP006961	0.00014933	0.00112346	0.0891263	-11.22	41.3676	464.145
AGAP002314	0.000317002	0.0017602	0.089127	-11.2199	2.12725	23.8676
AGAP002161	0.0025308	0.00693725	0.0896745	-11.1514	2.19205	24.4445
AGAP008343	3.59142e-05	0.000521166	0.0897195	-11.1458	1.07263	11.9554
AGAP005534	2.33606e-05	0.00041952	0.0900097	-11.1099	1.90999	21.2198
AGAP006798	3.22734e-05	0.000490063	0.0908486	-11.0073	5.83544	64.2325
AGAP003434	1.8319e-05	0.000370639	0.0909856	-10.9907	9.8432	108.184
AGAP009512	5.95624e-06	0.000229889	0.0911955	-10.9655	5.17322	56.7267
AGAP001455	0.000122055	0.00101269	0.0914185	-10.9387	6.02571	65.9135
AGAP005271	0.000178819	0.00125331	0.0914291	-10.9374	0.558988	6.11389
AGAP010348	6.00776e-06	0.000230319	0.0916192	-10.9147	3.8659	42.1953
AGAP006233	7.01617e-06	0.000248694	0.0916307	-10.9134	2.05156	22.3894
AGAP004503	3.68755e-06	0.00018039	0.0918927	-10.8823	3.02932	32.9659
AGAP010393	2.24128e-05	0.000407921	0.0919466	-10.8759	18.6652	203.001
AGAP011508	2.30942e-05	0.000416902	0.0921161	-10.8559	1.8663	20.2603
AGAP003525	8.72674e-06	0.000269042	0.0924685	-10.8145	6.8546	74.129
AGAP029790	3.99158e-05	0.000547627	0.0926518	-10.7931	3.96211	42.7635
AGAP002048	4.86078e-06	0.00021173	0.0928698	-10.7678	20.2444	217.987
AGAP012546	0.00035047	0.0018628	0.0929053	-10.7637	0.414825	4.46503
AGAP029875	3.66511e-05	0.000524672	0.0930239	-10.7499	1.58277	17.0147
AGAP001261	1.46424e-05	0.000340427	0.0931373	-10.7368	13.1162	140.826
AGAP009782	5.01092e-05	0.000609371	0.0932159	-10.7278	3.87563	41.577
AGAP003411	1.63822e-05	0.000356437	0.0935534	-10.6891	2.00554	21.4374
AGAP007326	5.77011e-05	0.000655333	0.0943148	-10.6028	0.933007	9.89247
AGAP001978	4.39647e-05	0.000577524	0.0943418	-10.5998	13.1653	139.549
AGAP010308	4.51557e-05	0.000582552	0.0945228	-10.5795	41.7491	441.683
AGAP007826	8.41084e-06	0.000268229	0.0945757	-10.5735	8.34829	88.271
AGAP007417	9.09551e-06	0.000270886	0.0945811	-10.5729	3.12409	33.0308
AGAP003287	0.000101985	0.000912776	0.0946664	-10.5634	1.25672	13.2753
AGAP004083	6.20171e-05	0.000683453	0.0950553	-10.5202	1.26022	13.2578
AGAP006055	4.85325e-05	0.000598234	0.0952396	-10.4998	2.94078	30.8777
AGAP003646	4.22674e-05	0.000564373	0.0957065	-10.4486	1.34623	14.0662
AGAP008313	7.49501e-05	0.000766535	0.0958996	-10.4276	1.40024	14.6011
AGAP009067	1.47065e-05	0.000340764	0.0959134	-10.4261	6.11196	63.7238
AGAP001214	9.95214e-06	0.00028664	0.0960217	-10.4143	8.42828	87.7747
AGAP003745	2.07658e-05	0.000392481	0.0960441	-10.4119	2.7528	28.6618
AGAP004082	1.33393e-05	0.000323503	0.0961085	-10.4049	4.71299	49.0382
AGAP004170	4.40379e-05	0.000577686	0.0962926	-10.385	1.77231	18.4055
AGAP012768	0.00178769	0.00545953	0.0963074	-10.3834	0.63349	6.57779
AGAP029449	1.57303e-05	0.000351524	0.0965871	-10.3534	3.8265	39.6171
AGAP006818	1.32832e-05	0.000323434	0.0966082	-10.3511	71.8233	743.449
AGAP004557	2.14322e-05	0.000396752	0.0966362	-10.3481	9.19655	95.1667
AGAP005348	1.23375e-05	0.000315645	0.0966618	-10.3453	2.98135	30.8431
AGAP011405	0.000102015	0.000912776	0.0967415	-10.3368	1.67521	17.3163
AGAP003341	1.65151e-05	0.000357089	0.0968861	-10.3214	5.52276	57.0026
AGAP011881	5.64421e-06	0.000228538	0.0969549	-10.3141	30.7381	317.034
AGAP010332	2.89628e-05	0.000464192	0.0970089	-10.3083	7.7032	79.4071
AGAP004061	8.19775e-06	0.000264984	0.0970267	-10.3064	6.6221	68.2503
AGAP005008	1.96568e-05	0.000380689	0.0971236	-10.2962	1.85045	19.0525
AGAP008897	4.38592e-05	0.000576839	0.0971775	-10.2905	12.5132	128.766
AGAP003616	5.70965e-05	0.000652505	0.0972757	-10.2801	7.37715	75.8375
AGAP004348	2.68464e-05	0.000448588	0.0974763	-10.2589	55.8387	572.843
AGAP007603	4.02439e-06	0.000189569	0.097907	-10.2138	4.61316	47.1178
AGAP008426	7.40039e-06	0.000253182	0.0979154	-10.2129	2.42441	24.7603
AGAP002434	5.3247e-06	0.000221009	0.0986101	-10.141	6.83093	69.2722
AGAP006511	2.04777e-05	0.000387714	0.0990589	-10.095	33.1358	334.506
AGAP005939	5.89507e-05	0.000662641	0.0992752	-10.073	4.66775	47.0182
AGAP029680	1.40231e-05	0.000333196	0.0993827	-10.0621	5.17244	52.0457
AGAP009295	2.12797e-05	0.000396752	0.09952	-10.0482	2.56054	25.7289
AGAP028676	6.49724e-05	0.000701822	0.10003	-9.99704	1.21226	12.119
AGAP001555	8.91617e-06	0.000269253	0.100057	-9.99428	5.73794	57.3466
AGAP009477	8.02354e-06	0.000261498	0.100077	-9.99228	40.4559	404.247
AGAP000680	5.22692e-05	0.000620288	0.100192	-9.98088	0.885817	8.84123
AGAP029665	4.95536e-06	0.000212589	0.10026	-9.97411	3.91504	39.049
AGAP010574	2.80514e-05	0.000458101	0.100568	-9.9435	5.60143	55.6978
AGAP012481	6.59606e-06	0.000240947	0.100748	-9.9258	34.1536	339.002
AGAP008651	6.80594e-05	0.00072165	0.100992	-9.90182	0.932229	9.23076
AGAP007568	1.23301e-05	0.000315645	0.101012	-9.89984	4.61355	45.6734
AGAP029131	1.35287e-06	0.000107988	0.101141	-9.8872	18.0397	178.362
AGAP009807	1.47628e-05	0.000341027	0.101833	-9.82004	6.34363	62.2947
AGAP028023	0.000265031	0.00158214	0.101929	-9.81076	0.744636	7.30544
AGAP029645	2.32315e-05	0.000418518	0.101976	-9.80622	2.93961	28.8265
AGAP006493	1.71336e-05	0.000363264	0.102149	-9.78961	2.93922	28.7739
AGAP000271	3.32777e-05	0.000496227	0.102242	-9.78075	10.0343	98.1429
AGAP001786	3.16153e-05	0.000483441	0.102339	-9.77147	30.1795	294.898
AGAP005014	5.1012e-06	0.000217981	0.102455	-9.7604	10.821	105.617
AGAP002875	2.18848e-06	0.000136761	0.102564	-9.75004	23.4047	228.197
AGAP011674	2.74787e-05	0.000453545	0.102635	-9.74324	2.75202	26.8136
AGAP029348	4.89707e-05	0.000600933	0.102755	-9.73189	2.00632	19.5253
AGAP004844	5.19383e-06	0.000219009	0.102775	-9.72998	9.9766	97.0721
AGAP003812	0.000195403	0.00131293	0.102826	-9.72512	2.61434	25.4248
AGAP003914	5.54331e-06	0.000225296	0.102911	-9.71716	11.9244	115.872
AGAP002711	6.95015e-05	0.000731627	0.103302	-9.68031	3.60475	34.8951
AGAP004351	1.19735e-05	0.00031149	0.103413	-9.66992	11.1977	108.281
AGAP008829	2.43625e-05	0.000428265	0.103657	-9.6472	3.86824	37.3177
AGAP009959	0.00155611	0.00494944	0.104028	-9.61281	0.745803	7.16926
AGAP003544	2.8469e-05	0.000462825	0.104132	-9.60321	1.11827	10.7389
AGAP008673	9.49978e-05	0.000883447	0.104171	-9.59962	1.07263	10.2969
AGAP005026	4.74023e-05	0.000595891	0.10436	-9.58226	2.02959	19.4481
AGAP011739	6.45227e-05	0.00070106	0.104379	-9.58044	1.40024	13.4149
AGAP012829	2.03812e-05	0.000386563	0.104872	-9.53547	2.84523	27.1306
AGAP003486	4.74588e-06	0.000209419	0.1051	-9.5147	14.0292	133.484
AGAP001015	1.26532e-05	0.000319257	0.106068	-9.42795	13.9044	131.09
AGAP002475	6.03071e-06	0.000230382	0.106721	-9.37019	7.46258	69.9258
AGAP000397	1.72346e-05	0.000363264	0.106794	-9.36382	6.15915	57.6732
AGAP009490	0.00037774	0.00194835	0.106821	-9.36147	1.39674	13.0755
AGAP011361	4.61644e-05	0.000588195	0.106864	-9.35766	1.21226	11.3439
AGAP013535	1.19859e-05	0.00031149	0.106939	-9.35114	6.47664	60.564
AGAP002276	7.22233e-06	0.000250258	0.106952	-9.34997	4.42596	41.3826
AGAP007320	0.000174457	0.00123757	0.107148	-9.3329	3.77892	35.2683
AGAP012335	7.18467e-06	0.000250258	0.107199	-9.32842	16.654	155.355
AGAP029484	1.16749e-05	0.000307743	0.107302	-9.31945	2.9314	27.3191
AGAP006205	2.52922e-05	0.000435404	0.107359	-9.31458	21.703	202.154
AGAP029069	0.000113115	0.000967933	0.10741	-9.3101	1.72162	16.0285
AGAP008983	7.75043e-06	0.000257815	0.107501	-9.30225	20.6145	191.762
AGAP003137	4.27705e-05	0.00056805	0.107581	-9.29533	3.87369	36.0072
AGAP005272	4.10631e-05	0.00055909	0.107781	-9.2781	3.07924	28.5695
AGAP006941	2.68107e-05	0.000448588	0.108	-9.25924	11.3904	105.466
AGAP003899	8.99758e-05	0.00085477	0.108003	-9.25899	1.44682	13.3961
AGAP009509	1.77116e-05	0.00036682	0.108096	-9.25104	14.4161	133.364
AGAP002241	2.03336e-05	0.000386563	0.108124	-9.24864	2.42558	22.4333
AGAP011243	0.000332766	0.00181145	0.108176	-9.24417	0.746581	6.90152
AGAP008090	2.30991e-05	0.000416902	0.108875	-9.18488	13.5814	124.744
AGAP012056	0.0312493	0.0498577	0.108876	-9.18477	7.04782	64.7326
AGAP000167	2.70039e-05	0.000449701	0.108929	-9.18031	127.215	1167.87
AGAP029874	9.20732e-05	0.000867076	0.108994	-9.17482	2.2411	20.5617
AGAP010806	7.14632e-06	0.000250258	0.109025	-9.17222	4.98837	45.7545
AGAP029729	0.000181715	0.00126174	0.109071	-9.16837	1.16584	10.6889
AGAP005180	7.87583e-05	0.000792359	0.1091	-9.16593	1.48995	13.6568
AGAP002929	8.91316e-06	0.000269253	0.109123	-9.16396	10.3998	95.3029
AGAP029553	8.27035e-06	0.000265314	0.109293	-9.14975	9.97271	91.2477
AGAP008748	1.24274e-05	0.000315854	0.110035	-9.08804	1.95679	17.7834
AGAP011889	8.80962e-06	0.000269042	0.110067	-9.08536	2.75046	24.9889
AGAP001279	6.53419e-06	0.000240947	0.1103	-9.06617	40.7188	369.164
AGAP028519	0.000904115	0.0034069	0.110345	-9.06251	0.606956	5.50055
AGAP008953	8.8923e-05	0.000848378	0.110349	-9.06218	1.30664	11.841
AGAP001166	2.70407e-05	0.000449701	0.11081	-9.02444	5.22625	47.1639
AGAP007965	5.97529e-06	0.000229889	0.110889	-9.01806	9.00234	81.1836
AGAP003710	2.86986e-05	0.000464192	0.110923	-9.01528	1.86475	16.8112
AGAP005161	4.16094e-05	0.000560896	0.110955	-9.0127	15.9671	143.907
AGAP002876	4.34916e-05	0.000573845	0.111159	-8.99614	1.39868	12.5827
AGAP011675	3.89983e-05	0.000541198	0.111437	-8.97368	1.9096	17.1362
AGAP001999	3.55944e-06	0.000179352	0.111563	-8.96356	6.38615	57.2427
AGAP013720	0.000474726	0.00221596	0.111609	-8.95981	0.606956	5.43821
AGAP006880	5.22313e-06	0.000219009	0.111752	-8.94839	4.93727	44.1806
AGAP029368	4.51957e-06	0.000201353	0.112033	-8.92596	17.207	153.589
AGAP004492	9.32378e-06	0.000275408	0.112084	-8.92185	32.5142	290.086
AGAP001525	3.30542e-05	0.000493576	0.11211	-8.91981	5.03243	44.8883
AGAP000559	0.00068976	0.00286171	0.112379	-8.89847	0.981364	8.73264
AGAP009047	0.00032776	0.00179676	0.112391	-8.89752	2.42869	21.6094
AGAP012741	0.00225521	0.00638916	0.11252	-8.88729	0.713403	6.34021
AGAP005756	0.000237159	0.00147651	0.112527	-8.88676	0.838237	7.44921
AGAP004753	2.09682e-05	0.000394238	0.112717	-8.87176	3.38905	30.0668
AGAP001539	1.18656e-05	0.000309853	0.112871	-8.85964	4.51956	40.0417
AGAP004723	2.58713e-05	0.000440464	0.113018	-8.84813	17.0342	150.721
AGAP004843	9.03987e-06	0.00027072	0.113145	-8.8382	5.45558	48.2175
AGAP011327	3.97386e-06	0.000188427	0.113257	-8.82949	9.51287	83.9938
AGAP010711	1.73403e-05	0.000363264	0.113296	-8.82647	14.5108	128.08
AGAP000025	1.44759e-05	0.000340427	0.113369	-8.82078	37.697	332.517
AGAP028678	0.000102476	0.000912776	0.113495	-8.81096	1.62996	14.3615
AGAP002580	0.00011689	0.000986035	0.113555	-8.80633	0.885428	7.79736
AGAP006446	1.26687e-05	0.000319257	0.1138	-8.78734	2.378	20.8963
AGAP002648	0.0001794	0.00125615	0.113863	-8.78252	1.02622	9.0128
AGAP002256	2.42866e-05	0.000428265	0.113939	-8.77661	2.5652	22.5138
AGAP006988	1.97459e-05	0.000381201	0.114036	-8.76916	4.80582	42.143
AGAP028673	1.27163e-05	0.000319566	0.114802	-8.71068	2.5652	22.3447
AGAP008229	7.51851e-06	0.000255606	0.115027	-8.69361	4.94349	42.9768
AGAP007481	4.23396e-05	0.000564406	0.115146	-8.68466	5.3214	46.2146
AGAP005296	0.000280426	0.00163433	0.115494	-8.65844	0.884649	7.65969
AGAP010060	2.76093e-05	0.000454314	0.115752	-8.63918	3.12137	26.9661
AGAP002654	2.22323e-05	0.000406689	0.115771	-8.63771	174.529	1507.53
AGAP003838	0.00129437	0.00434782	0.115946	-8.6247	0.545511	4.70487
AGAP012003	0.000304197	0.00171643	0.116556	-8.57956	2.80271	24.046
AGAP012721	0.00109207	0.00388661	0.116559	-8.57931	0.880853	7.55711
AGAP004361	9.36523e-06	0.000275879	0.116944	-8.55109	45.415	388.348
AGAP003847	2.2365e-05	0.000407737	0.117002	-8.54684	9.2847	79.3548
AGAP001803	1.45656e-05	0.000340427	0.117271	-8.52727	4.98991	42.5503
AGAP013441	4.13449e-05	0.000560782	0.117358	-8.52093	1.49151	12.709
AGAP005473	6.51771e-05	0.000701822	0.117437	-8.51517	1.44509	12.3052
AGAP002687	0.000319461	0.00176577	0.117666	-8.49862	7.19461	61.1443
AGAP011694	1.71906e-05	0.000363264	0.117875	-8.4836	9.60686	81.5007
AGAP004558	1.62921e-05	0.000356437	0.117963	-8.47721	6.71804	56.9502
AGAP008550	5.78994e-05	0.000656821	0.118026	-8.47269	3.22003	27.2823
AGAP012120	0.000183492	0.00126733	0.118099	-8.46746	1.07341	9.08906
AGAP010941	8.90947e-06	0.000269253	0.118174	-8.46206	3.07535	26.0238
AGAP003007	0.000174175	0.00123752	0.118213	-8.45932	11.7492	99.3901
AGAP006393	4.88602e-05	0.000600258	0.118511	-8.43801	3.12682	26.3841
AGAP000884	0.000136845	0.0010731	0.118804	-8.41724	2.33253	19.6334
AGAP011547	2.89825e-05	0.000464192	0.11918	-8.39063	5.69192	47.7588
AGAP003779	1.75291e-05	0.000364436	0.119205	-8.38894	21.9273	183.947
AGAP007477	5.51717e-05	0.000642738	0.119594	-8.36164	3.08079	25.7605
AGAP013385	6.22387e-05	0.000684499	0.119729	-8.35216	7.33034	61.2242
AGAP006039	1.13908e-05	0.000306976	0.119781	-8.3486	3.49772	29.2011
AGAP011676	0.0001265	0.00103136	0.119821	-8.3458	13.8937	115.954
AGAP012868	0.00231323	0.00648053	0.120016	-8.33221	0.32654	2.7208
AGAP003527	0.000178878	0.00125331	0.120042	-8.33039	0.839016	6.98932
AGAP004849	2.85615e-05	0.000463632	0.120086	-8.32733	11.4801	95.5983
AGAP004206	1.14822e-05	0.000307262	0.120107	-8.32593	8.44345	70.2996
AGAP000586	0.000351754	0.00186749	0.120291	-8.31317	21.678	180.213
AGAP004891	9.96916e-06	0.00028664	0.120355	-8.30877	10.8643	90.2686
AGAP002967	7.30043e-05	0.00075382	0.120446	-8.30245	4.66814	38.757
AGAP011502	4.59961e-05	0.000587875	0.120455	-8.30188	1.95718	16.2483
AGAP029917	0.000299414	0.00170098	0.120517	-8.29761	0.65259	5.41493
AGAP011661	1.84889e-05	0.000370639	0.120644	-8.28886	7.79018	64.5718
AGAP004208	3.63712e-05	0.00052285	0.120682	-8.28621	5.40606	44.7957
AGAP004685	2.09148e-05	0.000393919	0.120917	-8.27012	44.4272	367.419
AGAP012361	2.01945e-05	0.00038573	0.121217	-8.2497	5.68414	46.8924
AGAP005221	4.50502e-05	0.000582552	0.121599	-8.22372	28.1035	231.115
AGAP005031	1.3159e-05	0.000321861	0.121706	-8.21654	21.0912	173.297
AGAP003622	0.000356662	0.00188374	0.121776	-8.2118	0.559377	4.59349
AGAP001061	0.000129335	0.00103859	0.121778	-8.21164	3.07496	25.2504
AGAP007978	7.70857e-06	0.000257802	0.121832	-8.20805	11.5086	94.463
AGAP003991	1.27401e-05	0.000319566	0.121848	-8.20694	3.60875	29.6168
AGAP011111	8.90989e-06	0.000269253	0.121886	-8.20436	9.74376	79.9413
AGAP005926	0.00012725	0.00103393	0.121956	-8.19965	10.787	88.4496
AGAP003029	7.20492e-06	0.000250258	0.122075	-8.19171	6.80619	55.7544
AGAP007128	0.000197625	0.00132129	0.122099	-8.19006	17.7042	144.999
AGAP004495	0.000862183	0.00331239	0.122143	-8.1871	0.419363	3.43337
AGAP011409	0.000273561	0.00160994	0.122342	-8.17383	0.745025	6.08971
AGAP006062	2.35384e-05	0.000421089	0.122576	-8.15823	10.126	82.6099
AGAP002535	5.44668e-05	0.000637183	0.122616	-8.15557	6.67591	54.4458
AGAP005259	1.5228e-05	0.000347402	0.122802	-8.1432	17.1649	139.777
AGAP029728	4.78851e-06	0.000210441	0.12346	-8.09976	6.29022	50.9492
AGAP003278	0.000337827	0.00182281	0.123507	-8.09668	0.931061	7.5385
AGAP002171	0.000161946	0.00118544	0.124039	-8.06198	45.7701	368.998
AGAP008161	0.000164119	0.00119401	0.124057	-8.06083	2.47394	19.942
AGAP005603	1.63286e-05	0.000356437	0.124379	-8.03995	7.38984	59.414
AGAP011440	4.17483e-05	0.000562069	0.124466	-8.03429	2.70677	21.747
AGAP012655	7.53836e-05	0.000767235	0.124528	-8.0303	2.32638	18.6815
AGAP012342	0.0140171	0.0258466	0.124549	-8.029	3.6354	29.1886
AGAP012901	0.00183892	0.00556877	0.124577	-8.02715	0.730442	5.86337
AGAP010197	5.66537e-06	0.000228538	0.124612	-8.02489	64.4456	517.169
AGAP001223	1.30989e-05	0.000321861	0.124819	-8.01163	8.44501	67.6583
AGAP008951	1.58094e-05	0.000351524	0.125027	-7.99827	16.471	131.74
AGAP009904	7.45112e-05	0.00076427	0.125029	-7.99813	5.6026	44.8103
AGAP004496	0.00258297	0.00704807	0.125086	-7.9945	0.325761	2.6043
AGAP028690	0.000261356	0.00156708	0.125276	-7.98236	2.5184	20.1028
AGAP001156	1.10925e-05	0.000305141	0.125292	-7.98136	6.85066	54.6776
AGAP002760	6.528e-05	0.000701938	0.125593	-7.96226	3.6389	28.9739
AGAP001387	1.02627e-05	0.000290444	0.125686	-7.95636	85.1443	677.439
AGAP005874	3.60146e-05	0.000521419	0.125834	-7.94698	3.12604	24.8426
AGAP011887	8.75916e-05	0.000844739	0.126137	-7.92789	2.33392	18.5031
AGAP007032	7.97404e-06	0.000261498	0.126368	-7.91341	8.06282	63.8044
AGAP002144	6.61611e-05	0.000707486	0.126389	-7.91211	5.13381	40.6193
AGAP002017	6.0278e-05	0.000672513	0.126606	-7.8985	1.67832	13.2562
AGAP004556	6.51558e-05	0.000701822	0.126714	-7.89176	28.4783	224.744
AGAP009091	9.87308e-05	0.000900207	0.126725	-7.89111	28.1098	221.818
AGAP013250	0.000143494	0.00110336	0.126995	-7.87431	1.47575	11.6205
AGAP003793	9.54861e-06	0.00028006	0.127031	-7.87208	6.43529	50.6591
AGAP012023	0.000247923	0.00151686	0.127046	-7.87119	18.2205	143.417
AGAP009426	0.00385794	0.00955296	0.127136	-7.86559	0.654536	5.14831
AGAP009911	0.00109927	0.00389832	0.127665	-7.83302	0.653368	5.11785
AGAP007178	0.000127989	0.00103647	0.127737	-7.82861	1.95524	15.3068
AGAP002074	7.81298e-05	0.000787931	0.127773	-7.82637	2.78895	21.8274
AGAP001432	0.000230635	0.00145134	0.127808	-7.82422	2.05351	16.0671
AGAP004500	0.000791372	0.00314541	0.127898	-7.81875	0.869062	6.79497
AGAP002004	3.24077e-05	0.000490699	0.127996	-7.81275	3.21847	25.1451
AGAP003632	4.73367e-05	0.000595832	0.128015	-7.81161	10.5495	82.4085
AGAP011180	5.103e-05	0.000613518	0.128139	-7.80405	19.6941	153.694
AGAP008836	5.36582e-05	0.000633758	0.128215	-7.79939	1.5855	12.3659
AGAP010378	0.000938689	0.00349689	0.12828	-7.79543	0.606956	4.73149
AGAP001270	3.29621e-05	0.000493564	0.129104	-7.74571	2.51879	19.5098
AGAP000662	3.12946e-05	0.000481946	0.129161	-7.7423	4.73186	36.6355
AGAP009980	4.08677e-05	0.000557151	0.129421	-7.72675	24.7752	191.431
AGAP007989	2.54093e-05	0.000436725	0.129509	-7.72147	6.57608	50.777
AGAP007688	5.23918e-05	0.000621061	0.129657	-7.71265	10.0776	77.7249
AGAP029746	3.48106e-05	0.000509942	0.129768	-7.70603	5.68647	43.8201
AGAP003823	2.60036e-05	0.00044156	0.130081	-7.68752	17.7163	136.195
AGAP012121	2.66217e-05	0.000446213	0.130234	-7.67851	8.76795	67.3248
AGAP007389	8.40699e-06	0.000268229	0.130266	-7.6766	8.95048	68.7092
AGAP010453	5.16441e-05	0.000617601	0.130614	-7.65614	10.4091	79.6935
AGAP005245	2.43358e-05	0.000428265	0.1307	-7.65114	52.0077	397.918
AGAP000596	4.22515e-06	0.000193551	0.130985	-7.63448	10.3128	78.7325
AGAP003966	0.000199805	0.00132929	0.130995	-7.63385	3.16818	24.1854
AGAP005297	3.02836e-05	0.000474405	0.131101	-7.62769	3.16817	24.1658
AGAP012079	0.000427998	0.00208804	0.131202	-7.62184	0.933785	7.11716
AGAP000588	3.90467e-05	0.000541198	0.131263	-7.6183	3.5453	27.0092
AGAP007953	1.16994e-05	0.000307743	0.131276	-7.61755	15.7137	119.7
AGAP005746	1.33499e-05	0.000323503	0.131342	-7.61369	6.38966	48.6489
AGAP007798	7.21663e-06	0.000250258	0.131508	-7.60411	17.9016	136.126
AGAP010324	1.34012e-05	0.000323503	0.131804	-7.58701	30.3691	230.411
AGAP028466	0.00012063	0.00100395	0.132056	-7.57253	3.59405	27.216
AGAP007769	6.40795e-05	0.00069835	0.132065	-7.57205	3.02855	22.9323
AGAP006958	0.0002271	0.0014383	0.132157	-7.56673	188.307	1424.87
AGAP006696	0.0002182	0.00140081	0.132506	-7.54684	2.00748	15.1502
AGAP008597	0.00251288	0.00690361	0.132565	-7.54349	0.745025	5.62009
AGAP008340	0.00011699	0.000986035	0.132765	-7.53213	1.72512	12.9938
AGAP003228	2.36086e-05	0.000421177	0.132773	-7.53166	25.6121	192.902
AGAP029761	0.00140692	0.00461754	0.132842	-7.52772	0.406225	3.05795
AGAP008163	0.000256227	0.00154666	0.13302	-7.51768	23.5879	177.326
AGAP004682	1.55721e-05	0.000351231	0.133365	-7.49822	40.0987	300.669
AGAP029638	1.85317e-05	0.000370639	0.133607	-7.48463	21.8743	163.721
AGAP009277	0.00225153	0.00638815	0.133884	-7.46914	0.747359	5.58213
AGAP012610	0.00123662	0.0042187	0.134045	-7.4602	0.676164	5.04432
AGAP011746	1.3528e-05	0.0003246	0.1341	-7.45713	27.7061	206.608
AGAP005477	4.07838e-05	0.000557151	0.13414	-7.45489	3.40529	25.3861
AGAP009349	0.00042011	0.00206822	0.134247	-7.44897	0.933007	6.94994
AGAP010700	3.10742e-05	0.000480557	0.134487	-7.43569	32.3765	240.741
AGAP008164	1.86159e-05	0.000370639	0.134624	-7.42807	5.03593	37.4073
AGAP003623	1.78692e-05	0.000368671	0.135072	-7.40344	39.3689	291.465
AGAP011815	2.7831e-05	0.000456572	0.135122	-7.40071	2.37644	17.5874
AGAP010244	1.84699e-05	0.000370639	0.135186	-7.39722	3.68104	27.2294
AGAP001368	0.000413643	0.00204969	0.135388	-7.38616	8.66444	63.9969
AGAP010670	1.04057e-05	0.000291441	0.135451	-7.38274	21.1262	155.969
AGAP004931	8.21351e-06	0.000264984	0.136035	-7.35103	4.89815	36.0065
AGAP001451	0.00267533	0.00723437	0.136163	-7.34412	1.87783	13.791
AGAP013384	4.64481e-05	0.000589739	0.136406	-7.33108	3.5921	26.334
AGAP004911	0.000296748	0.00169028	0.136498	-7.32611	0.839794	6.15243
AGAP009746	8.6504e-05	0.00083975	0.13655	-7.32332	9.94342	72.8189
AGAP005484	9.58507e-05	0.000885677	0.13661	-7.3201	1.26932	9.29152
AGAP007145	0.000101994	0.000912776	0.136747	-7.31279	5.4154	39.6016
AGAP029608	8.67482e-06	0.000269042	0.136842	-7.30771	31.5904	230.853
AGAP003459	2.97025e-05	0.000470152	0.136904	-7.30439	12.1313	88.6115
AGAP029587	0.000156352	0.00116168	0.136986	-7.3	21.6691	158.184
AGAP006817	1.96312e-05	0.000380689	0.137137	-7.29197	40.3062	293.911
AGAP004580	2.51427e-05	0.000435404	0.137338	-7.28131	3.73017	27.1605
AGAP009140	9.32549e-05	0.000874396	0.137506	-7.2724	1.35071	9.82293
AGAP004634	1.35413e-05	0.0003246	0.137825	-7.25557	4.1038	29.7754
AGAP006619	3.04034e-05	0.000474542	0.137931	-7.25	4.10536	29.7638
AGAP000235	1.38941e-05	0.000331588	0.138093	-7.24149	89.7273	649.759
AGAP000924	2.15805e-05	0.000398135	0.138437	-7.22352	14.5963	105.437
AGAP011731	0.000153561	0.00114414	0.138463	-7.22214	5.18139	37.4207
AGAP007948	6.80865e-05	0.00072165	0.138591	-7.21547	39.3081	283.626
AGAP008772	3.26253e-05	0.000491399	0.138833	-7.20291	3.7758	27.1968
AGAP005506	9.1368e-06	0.000271368	0.138875	-7.2007	43.5247	313.408
AGAP001685	3.87268e-05	0.000538836	0.138905	-7.19919	3.12565	22.5021
AGAP002669	0.000408506	0.00203982	0.138987	-7.1949	1.35149	9.72385
AGAP028689	9.19107e-05	0.000866301	0.139047	-7.19179	2.93961	21.1411
AGAP004269	2.08976e-05	0.000393919	0.139088	-7.18968	3.96145	28.4816
AGAP001290	4.11133e-05	0.00055909	0.139093	-7.18941	14.3712	103.321
AGAP001141	0.000123962	0.0010199	0.139354	-7.17596	8.19231	58.7877
AGAP009279	2.136e-05	0.000396752	0.139386	-7.1743	4.00942	28.7648
AGAP004581	0.00972534	0.0193025	0.139412	-7.17296	0.44846	3.21679
AGAP006478	5.37763e-06	0.000221899	0.139573	-7.16473	109.562	784.981
AGAP009150	7.83194e-06	0.000259285	0.139656	-7.16046	34.3648	246.068
AGAP004081	6.29519e-05	0.000690937	0.139685	-7.15899	5.27227	37.7441
AGAP011769	0.000269421	0.00159426	0.139723	-7.15703	1.81911	13.0194
AGAP004490	1.93763e-05	0.000379487	0.139823	-7.15191	14.9282	106.765
AGAP009039	0.00267474	0.00723437	0.139858	-7.1501	21.6777	154.998
AGAP010803	5.01065e-05	0.000609371	0.139902	-7.14784	1.91233	13.669
AGAP005461	0.000220648	0.00140983	0.139932	-7.1463	1.39946	10.001
AGAP013528	5.8781e-05	0.00066196	0.139962	-7.14481	1.81678	12.9805
AGAP010030	0.00611411	0.0134925	0.139985	-7.1436	3.041	21.7237
AGAP029403	5.10745e-05	0.000613518	0.140112	-7.13715	5.10636	36.4449
AGAP008352	3.1909e-05	0.00048676	0.140419	-7.12154	15.0179	106.95
AGAP006921	8.80183e-06	0.000269042	0.140717	-7.10645	46.0183	327.027
AGAP005152	8.80407e-06	0.000269042	0.140791	-7.10275	8.89784	63.1992
AGAP000496	4.28446e-05	0.000568335	0.140916	-7.09644	4.29217	30.4591
AGAP010827	0.000466143	0.00219203	0.141012	-7.09161	2.06551	14.6478
AGAP011775	0.000112063	0.000963814	0.141088	-7.08777	1.25789	8.91564
AGAP005147	1.24014e-05	0.000315854	0.141112	-7.08656	34.1519	242.02
AGAP012986	1.80973e-05	0.00036986	0.14131	-7.07664	7.28221	51.5336
AGAP005051	0.000185139	0.00127079	0.141335	-7.07541	2.93349	20.7557
AGAP008108	1.92354e-05	0.000378936	0.141663	-7.05903	3.86746	27.3005
AGAP011458	1.42112e-05	0.000336923	0.141695	-7.05739	8.62793	60.8907
AGAP000169	8.86278e-05	0.000848366	0.141812	-7.05161	2.89281	20.399
AGAP009600	9.35315e-05	0.000874714	0.141866	-7.04891	8.16965	57.5871
AGAP010883	9.61257e-06	0.000280869	0.14195	-7.04471	5.82688	41.0487
AGAP008984	4.8198e-05	0.000598234	0.142294	-7.02772	7.27849	51.1512
AGAP028623	4.33168e-05	0.000572491	0.142355	-7.02467	9.2812	65.1974
AGAP009339	7.5185e-05	0.000767235	0.142956	-6.99518	1.39868	9.78403
AGAP005606	1.28425e-05	0.000320646	0.142985	-6.99372	37.6768	263.501
AGAP029522	3.26494e-05	0.000491399	0.143021	-6.99198	31.8184	222.473
AGAP011058	0.0004978	0.00228523	0.143021	-6.99198	1.30547	9.12781
AGAP006090	8.67973e-05	0.000840829	0.143038	-6.99115	35.3854	247.384
AGAP001231	0.000106295	0.000932969	0.143058	-6.9902	2.70311	18.8953
AGAP001292	4.19887e-05	0.000563901	0.143153	-6.98554	6.62483	46.278
AGAP001149	0.000145305	0.00110939	0.143163	-6.98502	7.79797	54.4689
AGAP007242	0.000200958	0.00133424	0.143444	-6.97138	18.6182	129.795
AGAP004703	1.68393e-05	0.000360753	0.143674	-6.96018	37.6003	261.705
AGAP011249	1.601e-05	0.000353744	0.143835	-6.95241	15.0651	104.738
AGAP002805	7.53863e-05	0.000767235	0.143989	-6.94496	3.17128	22.0244
AGAP005019	8.43528e-05	0.000828478	0.144012	-6.94387	2.70405	18.7766
AGAP004052	4.79346e-05	0.000598234	0.144239	-6.93296	8.81436	61.1096
AGAP003462	3.26011e-05	0.000491399	0.144291	-6.93045	55.3813	383.817
AGAP013011	0.000824476	0.00322365	0.144313	-6.92939	1.02544	7.10568
AGAP029813	7.72619e-06	0.000257802	0.144653	-6.91308	22.1407	153.06
AGAP006809	1.81464e-05	0.00036986	0.144668	-6.91237	27.3383	188.972
AGAP029467	1.21683e-05	0.000314586	0.144709	-6.91042	7.41117	51.2143
AGAP005405	8.56916e-06	0.000269042	0.144773	-6.90738	48.1081	332.301
AGAP009615	8.16299e-05	0.000808892	0.144774	-6.90732	5.74106	39.6553
AGAP002100	0.000222483	0.00141879	0.144809	-6.90566	4.06089	28.0431
AGAP005115	2.00679e-05	0.000385643	0.14488	-6.90227	16.2324	112.04
AGAP004588	5.06399e-05	0.00061238	0.144897	-6.90146	11.5713	79.8591
AGAP004488	4.61916e-05	0.000588195	0.14494	-6.89942	3.63735	25.0956
AGAP006138	0.000102383	0.000912776	0.145014	-6.89588	3.78086	26.0724
AGAP005647	4.18685e-05	0.000562986	0.145115	-6.89109	18.1009	124.735
AGAP009880	0.000173227	0.00123289	0.145133	-6.89022	4.48249	30.8853
AGAP001140	3.41832e-05	0.000503852	0.145717	-6.8626	52.7631	362.092
AGAP002345	0.000145464	0.00110944	0.145796	-6.85888	2.09992	14.4031
AGAP010496	1.5916e-05	0.000352599	0.145815	-6.858	26.4126	181.138
AGAP002108	0.000793747	0.00314938	0.145876	-6.85513	0.699002	4.79175
AGAP002132	1.21864e-05	0.000314586	0.146086	-6.8453	11.61	79.4737
AGAP007401	8.88309e-05	0.000848366	0.146106	-6.84435	2.5697	17.5879
AGAP011132	0.000104451	0.000924072	0.146193	-6.84028	2.51607	17.2106
AGAP005397	0.000803774	0.00317139	0.146295	-6.83552	0.837459	5.72447
AGAP010874	8.97035e-06	0.000270135	0.146405	-6.83036	13.9395	95.2118
AGAP028566	9.55899e-06	0.00028006	0.146433	-6.82906	6.61282	45.1594
AGAP009940	1.03931e-05	0.000291441	0.146464	-6.82763	67.1385	458.397
AGAP007637	2.62119e-05	0.000442777	0.147333	-6.78735	4.33625	29.4316
AGAP005070	0.000146063	0.00111203	0.147825	-6.76477	6.39627	43.2693
AGAP004686	1.30817e-05	0.000321861	0.147967	-6.75825	59.9496	405.154
AGAP008970	9.24973e-05	0.000869902	0.147999	-6.75681	7.32801	49.514
AGAP012334	4.22403e-05	0.000564373	0.148169	-6.74905	501.797	3386.65
AGAP005814	1.5835e-05	0.000351524	0.148272	-6.74435	8.90524	60.06
AGAP003934	6.89435e-05	0.000727879	0.14871	-6.7245	3.03321	20.3969
AGAP001040	4.81914e-05	0.000598234	0.148756	-6.72242	9.22973	62.0461
AGAP011244	0.000186358	0.00127433	0.148937	-6.71425	22.8824	153.638
AGAP028675	0.000464756	0.00218646	0.14901	-6.71094	1.16623	7.82652
AGAP012087	2.79614e-05	0.000457955	0.149043	-6.70946	15.3455	102.96
AGAP002778	0.000519659	0.00234966	0.14906	-6.7087	2.84951	19.1165
AGAP013538	3.61947e-05	0.00052227	0.14912	-6.70603	13.2287	88.7123
AGAP007804	0.000169863	0.00121747	0.149188	-6.70296	1.30391	8.74007
AGAP010882	0.000386869	0.00197752	0.149258	-6.6998	1.49034	9.98497
AGAP005643	3.62801e-05	0.00052227	0.149673	-6.68122	3.54258	23.6688
AGAP009984	0.00295117	0.00776279	0.149682	-6.68082	0.700947	4.6829
AGAP001057	2.89775e-05	0.000464192	0.149976	-6.66775	29.6133	197.454
AGAP011713	1.818e-05	0.00036986	0.150062	-6.6639	3.35654	22.3676
AGAP003594	3.83532e-05	0.000536399	0.150422	-6.64795	10.3892	69.0672
AGAP009740	1.72614e-05	0.000363264	0.150443	-6.64702	7.27576	48.3621
AGAP001269	5.66232e-05	0.000649156	0.150576	-6.64116	7.29512	48.448
AGAP008827	6.53177e-05	0.000701938	0.150585	-6.64075	27.1035	179.988
AGAP002982	1.93728e-05	0.000379487	0.150678	-6.63665	38.9509	258.503
AGAP011875	1.29037e-05	0.000320693	0.150909	-6.62653	61.4012	406.877
AGAP004884	1.50772e-05	0.000345337	0.151208	-6.6134	45.0679	298.052
AGAP004651	1.89697e-05	0.00037492	0.151263	-6.61101	14.8736	98.3295
AGAP011858	0.000168671	0.00121609	0.15133	-6.60807	1.49228	9.86112
AGAP007254	0.000174723	0.00123778	0.151382	-6.6058	27.2216	179.821
AGAP008417	3.55052e-05	0.00051718	0.151404	-6.60483	3.96379	26.1801
AGAP010510	0.000240339	0.00148559	0.151415	-6.60437	24.1192	159.292
AGAP010256	0.00829405	0.0171153	0.151623	-6.59531	0.84174	5.55154
AGAP008952	0.000128673	0.00103859	0.15179	-6.58807	42.0144	276.794
AGAP002918	0.00024909	0.0015209	0.151811	-6.58715	1.72668	11.3739
AGAP006272	2.91664e-05	0.000465276	0.151811	-6.58712	2.60928	17.1877
AGAP002527	1.80762e-05	0.00036986	0.151879	-6.58417	13.1981	86.8984
AGAP003364	2.19314e-05	0.000402547	0.151892	-6.5836	4.42791	29.1516
AGAP010678	3.62572e-05	0.00052227	0.152385	-6.56234	7.60103	49.8806
AGAP005524	0.000274377	0.00161273	0.152441	-6.5599	2.21529	14.5321
AGAP006929	5.56628e-05	0.000645435	0.152741	-6.54705	7.33583	48.028
AGAP004856	2.88492e-05	0.000464192	0.152918	-6.53944	3.35615	21.9474
AGAP007394	2.4871e-05	0.000434379	0.153055	-6.53361	9.00156	58.8127
AGAP009996	5.02626e-05	0.000609865	0.153111	-6.5312	3.68104	24.0416
AGAP000136	0.000868869	0.00333094	0.153193	-6.52772	1.39829	9.12766
AGAP000196	0.000233353	0.00145994	0.153618	-6.50967	1.91038	12.4359
AGAP002300	1.04641e-05	0.000292318	0.153641	-6.50869	13.3397	86.824
AGAP011844	0.000140086	0.00108486	0.15369	-6.50662	2.37839	15.4753
AGAP004190	6.06062e-05	0.000674782	0.153917	-6.497	8.49298	55.1789
AGAP004175	3.41116e-05	0.000503798	0.154191	-6.48547	18.1489	117.704
AGAP008726	4.29538e-05	0.000568388	0.15436	-6.47837	11.6587	75.5294
AGAP009385	0.00214553	0.00616794	0.154489	-6.47296	0.8225	5.32401
AGAP002684	3.88602e-05	0.000539998	0.154814	-6.45937	22.7616	147.026
AGAP005881	7.9663e-05	0.000798181	0.154924	-6.45478	17.2444	111.309
AGAP003218	0.000144231	0.00110571	0.154997	-6.45173	37.4434	241.575
AGAP007971	7.04678e-05	0.000738846	0.155063	-6.44898	3.68026	23.7339
AGAP012760	0.00194873	0.0057942	0.155173	-6.44442	0.490587	3.16155
AGAP010690	8.45202e-05	0.000828478	0.155381	-6.4358	7.56046	48.6576
AGAP029699	0.000373277	0.00193735	0.155533	-6.42948	2.1908	14.0857
AGAP007899	0.000474779	0.00221596	0.15567	-6.42384	1.16623	7.49169
AGAP011164	8.65305e-05	0.00083975	0.155749	-6.42059	22.6827	145.637
AGAP029317	0.0146236	0.0267686	0.155825	-6.41746	0.679676	4.36179
AGAP004463	7.04672e-05	0.000738846	0.15587	-6.4156	10.4079	66.7731
AGAP008855	0.000195305	0.00131293	0.155944	-6.41256	1.62957	10.4497
AGAP009578	3.39911e-05	0.000503021	0.156121	-6.40528	8.11079	51.9518
AGAP001656	0.000240557	0.00148609	0.156178	-6.40294	3.26683	20.9173
AGAP004164	7.14837e-05	0.000743086	0.156215	-6.40142	270.095	1728.99
AGAP001754	3.81248e-05	0.000535009	0.156291	-6.39831	35.0874	224.5
AGAP009862	4.45114e-05	0.000577686	0.156427	-6.39276	5.68764	36.3597
AGAP000939	4.60586e-05	0.000587887	0.156486	-6.39035	4.89786	31.299
AGAP004060	4.29465e-05	0.000568388	0.156517	-6.38909	8.11273	51.833
AGAP001258	4.55454e-05	0.000585484	0.1566	-6.3857	2.56287	16.3657
AGAP011884	7.3483e-05	0.000755587	0.157379	-6.35408	17.5038	111.22
AGAP011084	0.000335225	0.00181751	0.157504	-6.34904	15.4585	98.1468
AGAP010202	2.61977e-05	0.000442777	0.157539	-6.34763	54.5775	346.438
AGAP003744	4.15894e-05	0.000560896	0.157561	-6.34674	4.61822	29.3107
AGAP029769	0.000467222	0.00219615	0.157622	-6.34428	6.27777	39.8279
AGAP010051	0.000180671	0.00125987	0.15765	-6.34316	23.3465	148.091
AGAP011888	3.82043e-05	0.000535009	0.157796	-6.33731	13.6255	86.3491
AGAP003526	0.00015203	0.00113508	0.157898	-6.33322	4.43296	28.0749
AGAP005241	0.000259654	0.00156017	0.158051	-6.32707	2.04884	12.9631
AGAP008939	3.78721e-05	0.000533119	0.158072	-6.32625	9.00234	56.951
AGAP006092	0.000437585	0.00210837	0.15816	-6.32271	4.57765	28.9431
AGAP029828	0.000506032	0.00230637	0.158186	-6.32167	1.11571	7.05315
AGAP004251	2.62976e-05	0.000443197	0.158262	-6.31863	131.775	832.637
AGAP005922	4.42981e-05	0.000577686	0.158328	-6.316	8.30305	52.442
AGAP008917	1.87596e-05	0.000371697	0.158721	-6.30037	62.9913	396.868
AGAP001458	0.000856204	0.00329632	0.158916	-6.29262	2.2879	14.3969
AGAP005570	1.79259e-05	0.000369138	0.158931	-6.29205	10.3023	64.8223
AGAP028670	7.08447e-05	0.000740717	0.15917	-6.2826	3.54413	22.2664
AGAP028490	1.43393e-05	0.000339218	0.159277	-6.27835	14.5468	91.3297
AGAP003503	0.000180645	0.00125987	0.159607	-6.26539	5.32218	33.3455
AGAP009406	8.86032e-05	0.000848366	0.159643	-6.26397	4.05622	25.408
AGAP012686	0.000498545	0.00228671	0.159766	-6.25914	1.31822	8.25092
AGAP007102	3.20025e-05	0.000487294	0.160119	-6.24534	4.89436	30.5669
AGAP007202	5.37994e-05	0.00063427	0.16015	-6.24415	37.2867	232.824
AGAP011652	0.000128286	0.00103732	0.160298	-6.2384	2.47121	15.4164
AGAP010516	5.85227e-05	0.000660426	0.160527	-6.22949	13.1595	81.9767
AGAP008087	7.02964e-05	0.000738789	0.160848	-6.21704	6.57686	40.8886
AGAP007802	7.34345e-05	0.000755587	0.160924	-6.21413	16.6111	103.223
AGAP005831	2.13341e-05	0.000396752	0.161005	-6.211	10.4922	65.167
AGAP004267	2.70134e-05	0.000449701	0.161064	-6.20872	3.02971	18.8106
AGAP029447	0.000270745	0.00159859	0.161082	-6.20803	2.37644	14.753
AGAP010132	0.0205571	0.0353383	0.161305	-6.19942	0.688707	4.26958
AGAP003595	0.000148755	0.00112226	0.161394	-6.196	29.7376	184.254
AGAP010536	0.000230912	0.00145223	0.161533	-6.19068	63.9731	396.037
AGAP000762	0.00086297	0.00331306	0.161924	-6.17575	0.977862	6.03904
AGAP008858	1.95e-05	0.000380114	0.161995	-6.17304	11.9356	73.6791
AGAP001980	3.08813e-05	0.000479681	0.16202	-6.17209	8.48121	52.3468
AGAP009307	5.19472e-05	0.000617823	0.162288	-6.16188	5.78046	35.6185
AGAP004322	0.000106825	0.000934779	0.162573	-6.1511	26.5713	163.443
AGAP003356	0.000100023	0.000907929	0.16263	-6.14892	5.12914	31.5387
AGAP010671	0.000283378	0.00164621	0.162814	-6.14198	1.39829	8.58829
AGAP001391	0.000129316	0.00103859	0.163101	-6.13118	6.91862	42.4193
AGAP004965	0.00171342	0.00530616	0.163149	-6.12936	0.630314	3.86342
AGAP003983	1.48812e-05	0.000342299	0.163237	-6.12607	18.4192	112.837
AGAP005308	0.000122411	0.00101331	0.163241	-6.1259	5.4115	33.1503
AGAP006712	0.00232185	0.00649625	0.163377	-6.12082	1.83243	11.216
AGAP005549	0.00021989	0.00140664	0.163393	-6.12021	70.3034	430.272
AGAP001146	3.10317e-05	0.000480557	0.163683	-6.10936	7.74416	47.3118
AGAP010698	0.000200291	0.0013317	0.163689	-6.10914	14.2877	87.2859
AGAP012119	3.74731e-05	0.000529571	0.163719	-6.10802	7.6455	46.6989
AGAP002344	1.34057e-05	0.000323503	0.163732	-6.10754	32.1698	196.479
AGAP004447	2.37639e-05	0.000422552	0.163766	-6.10626	9.65366	58.9478
AGAP009432	2.51862e-05	0.000435404	0.163781	-6.1057	24.0962	147.124
AGAP003562	5.99374e-05	0.000671485	0.163792	-6.10532	10.5846	64.6225
AGAP029579	5.42998e-05	0.000637183	0.163913	-6.10081	22.6781	138.354
AGAP029491	0.00129578	0.00434782	0.164174	-6.09109	0.583681	3.55525
AGAP010418	0.000120432	0.00100385	0.164313	-6.08596	4.05739	24.6931
AGAP012922	0.000424365	0.00207825	0.16437	-6.08383	2.00709	12.2108
AGAP009488	2.58072e-05	0.000440464	0.164399	-6.08274	11.3799	69.2207
AGAP006457	0.00029173	0.00167075	0.164414	-6.08222	1.25945	7.66023
AGAP004678	0.000399297	0.00201437	0.164511	-6.07863	35.3592	214.935
AGAP007955	2.14255e-05	0.000396752	0.164595	-6.07552	5.64201	34.2781
AGAP004150	1.48174e-05	0.000341558	0.164785	-6.06851	8.01796	48.6571
AGAP001788	3.04989e-05	0.000475107	0.164969	-6.06175	8.25586	50.0449
AGAP028695	0.00034725	0.00185115	0.165229	-6.0522	2.84835	17.2388
AGAP007379	2.29547e-05	0.000415684	0.165414	-6.04546	4.70949	28.471
AGAP001226	0.000736689	0.00299621	0.165464	-6.0436	0.932618	5.63637
AGAP027996	8.05083e-05	0.000802189	0.165545	-6.04067	27.4608	165.882
AGAP028169	0.000100748	0.000910776	0.165556	-6.04025	2.70094	16.3144
AGAP010828	0.000648398	0.0027468	0.165657	-6.03656	4.03884	24.3807
AGAP005127	3.38556e-05	0.000502075	0.165733	-6.03379	51.7788	312.422
AGAP012439	1.58274e-05	0.000351524	0.165762	-6.03276	42.9357	259.021
AGAP009004	0.000262106	0.00156814	0.165898	-6.02778	6.39744	38.5624
AGAP002088	5.54894e-05	0.000645435	0.166008	-6.02382	6.01875	36.2559
AGAP007246	8.31142e-05	0.000820823	0.166054	-6.02213	7.37053	44.3863
AGAP000374	0.000342391	0.00183428	0.166127	-6.01949	3.82883	23.0476
AGAP008882	0.000170048	0.00121747	0.166207	-6.01658	15.2674	91.8579
AGAP011425	4.64765e-05	0.000589739	0.166348	-6.01148	3.50894	21.0939
AGAP002433	9.57081e-05	0.000885116	0.166362	-6.01097	3.49461	21.006
AGAP000597	0.0060208	0.0133246	0.1668	-5.9952	0.419752	2.5165
AGAP008950	0.000182453	0.00126442	0.166884	-5.99218	3.31324	19.8535
AGAP010179	3.7006e-05	0.000526411	0.167254	-5.97894	9.09361	54.3702
AGAP005438	0.000324899	0.00178389	0.167489	-5.97055	16.3458	97.5936
AGAP001615	0.0001238	0.00101975	0.167527	-5.96917	8.16265	48.7242
AGAP007641	6.93806e-05	0.000731066	0.167559	-5.96806	3.07807	18.3701
AGAP011211	0.000566784	0.00249535	0.167623	-5.96578	1.26022	7.51823
AGAP029454	0.0012694	0.00427923	0.167633	-5.9654	1.3546	8.08076
AGAP006128	1.55944e-05	0.000351231	0.167913	-5.95546	56.7269	337.835
AGAP003552	0.000201937	0.00133689	0.167949	-5.9542	4.99574	29.7456
AGAP011704	6.06837e-05	0.00067495	0.167951	-5.95411	5.92048	35.2512
AGAP000666	3.37131e-05	0.000501338	0.167962	-5.95373	15.7663	93.8683
AGAP002376	0.00137623	0.00455138	0.16798	-5.95308	0.651812	3.88028
AGAP008496	5.83218e-05	0.000659422	0.168038	-5.95104	2.93689	17.4775
AGAP008832	2.13549e-05	0.000396752	0.168051	-5.95057	9.32022	55.4606
AGAP009641	5.70219e-05	0.000652343	0.168116	-5.94829	4.52306	26.9045
AGAP007295	6.01573e-05	0.000672513	0.168393	-5.93849	18.3372	108.896
AGAP004559	0.000727875	0.00296833	0.168411	-5.93785	1.34471	7.98467
AGAP005269	4.02266e-05	0.000551192	0.168565	-5.93241	14.8192	87.9135
AGAP001895	6.49494e-05	0.000701822	0.168604	-5.93107	7.80676	46.3024
AGAP003865	5.57614e-05	0.000645435	0.168709	-5.92737	4.66347	27.6421
AGAP001954	6.14921e-05	0.000679745	0.168938	-5.91932	11.0117	65.1816
AGAP001551	5.56467e-05	0.000645435	0.16917	-5.91123	10.9169	64.5323
AGAP011403	0.000203494	0.00134309	0.169228	-5.90919	3.12215	18.4494
AGAP009043	4.08669e-05	0.000557151	0.169319	-5.90601	14.9278	88.1636
AGAP010702	0.000150928	0.00113233	0.169536	-5.89845	17.8801	105.465
AGAP002402	0.000676245	0.00282811	0.169579	-5.89697	1.02661	6.05388
AGAP000676	0.000199015	0.00132736	0.169629	-5.89523	3.03244	17.8769
AGAP010187	4.85215e-05	0.000598234	0.169785	-5.88979	6.3378	37.3283
AGAP001573	8.93354e-05	0.000850929	0.169852	-5.88747	3.49694	20.5882
AGAP003737	5.36973e-05	0.000633758	0.170474	-5.86599	8.35102	48.987
AGAP005144	0.00216961	0.00621835	0.170529	-5.86411	6.49727	38.1007
AGAP000659	2.60174e-05	0.00044156	0.170639	-5.86033	19.5432	114.529
AGAP007513	0.000644462	0.00273871	0.170653	-5.85985	1.35344	7.93093
AGAP010008	2.16769e-05	0.000399232	0.170795	-5.85496	8.16031	47.7783
AGAP007025	0.00518362	0.0119108	0.170851	-5.85304	0.466553	2.73075
AGAP005819	6.89005e-05	0.000727879	0.17107	-5.84557	3.21847	18.8138
AGAP006632	7.13222e-05	0.000742836	0.171292	-5.83797	14.9761	87.4302
AGAP002908	0.000211439	0.00137454	0.171388	-5.83473	17.5628	102.474
AGAP006165	7.06981e-05	0.0007399	0.171505	-5.83073	94.7915	552.704
AGAP003883	4.94652e-05	0.000605627	0.171519	-5.83025	4.24109	24.7266
AGAP003131	2.81891e-05	0.000459656	0.171648	-5.82587	6.05738	35.2895
AGAP005920	2.3684e-05	0.000421824	0.171813	-5.82028	8.67279	50.478
AGAP028040	0.00037205	0.00193376	0.171839	-5.8194	2.09535	12.1937
AGAP006990	0.000102215	0.000912776	0.17187	-5.81836	11.6181	67.5985
AGAP001994	4.82609e-05	0.000598234	0.171878	-5.81809	9.46607	55.0745
AGAP007670	0.000117787	0.000990967	0.17216	-5.80854	2.38501	13.8534
AGAP009283	1.87722e-05	0.000371697	0.172217	-5.80664	27.6985	160.835
AGAP004624	2.32661e-05	0.000418518	0.172354	-5.802	14.2679	82.7823
AGAP005249	5.75119e-05	0.000655175	0.1724	-5.80047	13.718	79.5706
AGAP009179	0.00201431	0.00594182	0.172469	-5.79815	8.17977	47.4275
AGAP009743	0.00107286	0.0038368	0.172476	-5.79792	10.8396	62.8473
AGAP013753	0.000750573	0.00302891	0.172677	-5.79116	0.932229	5.39868
AGAP004430	3.46123e-05	0.000509108	0.172733	-5.78927	40.5769	234.91
AGAP011285	0.000169575	0.00121747	0.172906	-5.78349	14.6122	84.5097
AGAP007217	0.000130405	0.00104276	0.173028	-5.7794	14.7004	84.9594
AGAP029613	5.08873e-05	0.000613314	0.173106	-5.7768	5.72938	33.0975
AGAP010737	2.7121e-05	0.000449701	0.173135	-5.77584	7.33171	42.3468
AGAP012004	0.00018271	0.00126456	0.173184	-5.77419	2.42675	14.0125
AGAP002531	0.000285834	0.00165436	0.173256	-5.7718	2.09486	12.0911
AGAP001225	3.67867e-05	0.000524672	0.173307	-5.7701	10.5873	61.0901
AGAP001705	0.0127976	0.0240157	0.173327	-5.76944	0.420531	2.42622
AGAP002920	6.04282e-05	0.000673495	0.173824	-5.75295	8.44423	48.5792
AGAP004695	6.82385e-05	0.000722553	0.173919	-5.74979	12.2227	70.2777
AGAP010149	0.000169922	0.00121747	0.173923	-5.74967	2.37878	13.6772
AGAP003894	0.000244298	0.00150148	0.174402	-5.73387	2.33198	13.3713
AGAP001909	1.94974e-05	0.000380114	0.174485	-5.73114	6.57258	37.6684
AGAP008616	0.000265959	0.0015833	0.174602	-5.7273	2.04884	11.7343
AGAP003425	1.74076e-05	0.000363308	0.174805	-5.72067	11.2796	64.527
AGAP012362	0.000872543	0.00333677	0.174836	-5.71964	6.26054	35.808
AGAP006768	2.91793e-05	0.000465276	0.174854	-5.71905	3.68142	21.0542
AGAP011312	1.93482e-05	0.000379487	0.174857	-5.71896	6.29216	35.9846
AGAP009222	0.000259674	0.00156017	0.175085	-5.71152	11.5304	65.8559
AGAP001196	0.000109698	0.000951799	0.175095	-5.71119	4.7021	26.8546
AGAP004016	5.45167e-05	0.000637183	0.175389	-5.70161	5.31829	30.3228
AGAP009336	0.000268534	0.0015922	0.175791	-5.68857	29.9279	170.247
AGAP002259	0.000428388	0.00208806	0.175796	-5.6884	1.58628	9.02337
AGAP005325	0.000113902	0.000973432	0.176077	-5.67932	25.8554	146.841
AGAP001227	4.73425e-05	0.000595832	0.176172	-5.67627	5.92398	33.6261
AGAP007883	0.000132416	0.00105572	0.176213	-5.67495	3.21731	18.258
AGAP004711	1.82005e-05	0.00036986	0.176671	-5.66025	15.4773	87.6055
AGAP010757	4.59272e-05	0.000587875	0.176936	-5.65177	14.5932	82.4771
AGAP006129	0.000127589	0.00103478	0.177021	-5.64904	1.81756	10.2674
AGAP002988	0.000134512	0.00106575	0.177046	-5.64825	3.31324	18.714
AGAP011178	0.000616935	0.00266149	0.177307	-5.63992	18.8181	106.133
AGAP002533	2.21347e-05	0.000405591	0.177396	-5.63712	6.71026	37.8265
AGAP005320	8.44372e-05	0.000828478	0.177495	-5.63395	4.19701	23.6458
AGAP012041	7.0529e-05	0.000738846	0.177747	-5.62597	12.1291	68.2377
AGAP008192	0.00828513	0.0171001	0.177929	-5.62021	0.419752	2.3591
AGAP010457	0.00105523	0.0037888	0.17815	-5.61325	12.4753	70.0272
AGAP029299	0.00102385	0.00371421	0.178247	-5.6102	0.745803	4.18411
AGAP009968	0.000153184	0.00114212	0.178501	-5.6022	9.19499	51.5122
AGAP005365	4.374e-05	0.000575972	0.178643	-5.59776	20.714	115.952
AGAP011900	0.000244906	0.00150368	0.17866	-5.59722	2.89242	16.1895
AGAP004359	8.56323e-05	0.000834203	0.178879	-5.59036	4.47821	25.0348
AGAP011963	9.68617e-05	0.000894254	0.178951	-5.58811	34.8901	194.97
AGAP001538	0.000344716	0.00184309	0.17902	-5.58598	5.509	30.7731
AGAP000650	3.47575e-05	0.000509942	0.179091	-5.58376	17.3068	96.6372
AGAP002082	3.60281e-05	0.000521419	0.179352	-5.57563	10.1512	56.5995
AGAP012408	0.000171081	0.0012234	0.179389	-5.57446	14.3306	79.8857
AGAP028631	0.000117305	0.000987684	0.179641	-5.56666	16.0553	89.3743
AGAP029532	4.94619e-05	0.000605627	0.179703	-5.56473	93.4028	519.761
AGAP007018	0.000123848	0.00101975	0.180235	-5.54832	24.1671	134.087
AGAP008332	0.00014116	0.00109083	0.180242	-5.54809	5.92554	32.8754
AGAP001099	0.0001018	0.000912776	0.18027	-5.54724	76.0097	421.644
AGAP009046	9.38969e-05	0.000876783	0.180273	-5.54715	20.9062	115.97
AGAP027987	5.09759e-05	0.000613518	0.180337	-5.54517	4.80153	26.6254
AGAP003268	5.07756e-05	0.000612651	0.180455	-5.54154	15.1575	83.996
AGAP008239	0.000268989	0.00159258	0.180583	-5.53762	6.15954	34.1092
AGAP000306	3.97037e-05	0.000545408	0.180611	-5.53677	173.367	959.894
AGAP004338	3.02556e-05	0.000474405	0.180807	-5.53075	8.20205	45.3635
AGAP003593	4.84402e-05	0.000598234	0.180897	-5.52801	17.6805	97.7378
AGAP008050	3.5193e-05	0.000514846	0.181004	-5.52475	7.08428	39.1388
AGAP005928	6.9221e-05	0.000730096	0.181138	-5.52067	15.2441	84.1576
AGAP008160	2.64363e-05	0.000444001	0.181287	-5.51611	35.3527	195.009
AGAP008498	7.03186e-05	0.000738789	0.181369	-5.51361	3.35693	18.5088
AGAP008136	0.000109473	0.000950612	0.181461	-5.51082	6.01719	33.1597
AGAP010135	4.60033e-05	0.000587875	0.181799	-5.50057	26.2615	144.453
AGAP007896	8.70779e-05	0.000841957	0.181825	-5.4998	7.59948	41.7956
AGAP002983	6.85092e-05	0.000724709	0.181843	-5.49926	24.2522	133.369
AGAP010544	9.80264e-05	0.000899709	0.182031	-5.49358	6.94738	38.166
AGAP000203	0.000181308	0.00126053	0.182319	-5.48489	3.72187	20.414
AGAP004746	2.92871e-05	0.000465383	0.182345	-5.48411	13.2929	72.8995
AGAP009779	0.0012352	0.00421521	0.182356	-5.48377	4.81204	26.3881
AGAP005572	0.000231411	0.00145368	0.182386	-5.48288	3.91621	21.4721
AGAP003791	0.00272492	0.0073263	0.182492	-5.4797	0.606178	3.32168
AGAP003741	0.00506719	0.011717	0.182521	-5.47881	0.465386	2.54976
AGAP003446	6.44264e-05	0.000700719	0.182595	-5.47661	8.06554	44.1718
AGAP002063	8.84708e-05	0.000848366	0.182615	-5.47599	76.1451	416.97
AGAP029311	0.000193125	0.00130655	0.182624	-5.47575	3.17287	17.3738
AGAP002220	0.000203382	0.00134309	0.182741	-5.47223	2.79882	15.3158
AGAP003660	7.64648e-05	0.000776208	0.182955	-5.46584	3.62527	19.8151
AGAP006659	0.000104682	0.000925357	0.182966	-5.46551	5.08351	27.784
AGAP028053	0.000137867	0.00107616	0.183013	-5.4641	5.97	32.6207
AGAP012732	0.000192757	0.00130595	0.183124	-5.46078	1.95903	10.6978
AGAP009337	0.000574046	0.00251969	0.183346	-5.45416	1.49151	8.13491
AGAP007952	1.7286e-05	0.000363264	0.183488	-5.44994	22.7693	124.091
AGAP001471	4.43291e-05	0.000577686	0.18353	-5.44869	11.0066	59.9716
AGAP003576	0.000129098	0.00103859	0.183723	-5.44297	45.6879	248.678
AGAP007521	0.000118821	0.000996566	0.18386	-5.43892	45.7761	248.972
AGAP011876	4.35254e-05	0.000573845	0.183864	-5.43879	5.17244	28.1318
AGAP007112	0.000177867	0.00125109	0.183923	-5.43707	53.4963	290.863
AGAP028034	0.000124321	0.00102092	0.183935	-5.43669	68.712	373.565
AGAP000028	2.7118e-05	0.000449701	0.184108	-5.4316	60.5112	328.673
AGAP008149	5.42273e-05	0.000637183	0.184116	-5.43136	15.9551	86.6577
AGAP007741	0.000102013	0.000912776	0.184223	-5.42822	6.11235	33.1792
AGAP004345	8.62316e-05	0.000838354	0.184303	-5.42583	26.9596	146.278
AGAP002251	0.000133287	0.00105905	0.184426	-5.42223	57.5887	312.259
AGAP012044	0.000365189	0.00191141	0.184853	-5.40969	5.64979	30.5636
AGAP010720	6.76549e-05	0.000719191	0.184865	-5.40935	3.35498	18.1483
AGAP007914	8.03722e-05	0.000802189	0.184905	-5.40817	3.40334	18.4058
AGAP009025	0.00177081	0.00541561	0.185049	-5.40397	0.69978	3.78159
AGAP002394	0.000249945	0.00152231	0.185136	-5.40143	3.31169	17.8878
AGAP004800	1.37306e-05	0.00032841	0.185155	-5.40087	18.8345	101.723
AGAP010491	0.000144307	0.00110571	0.185201	-5.39953	19.7444	106.61
AGAP005260	0.000185722	0.00127079	0.185347	-5.39529	5.92787	31.9826
AGAP010380	3.03223e-05	0.000474405	0.185973	-5.37713	17.6286	94.7913
AGAP008194	0.000196018	0.00131461	0.186111	-5.37314	4.24459	22.8068
AGAP009130	7.75926e-05	0.000783243	0.186226	-5.36982	2.74891	14.7611
AGAP011659	0.000101204	0.000912527	0.186231	-5.36969	18.8404	101.167
AGAP004958	0.000142768	0.0011009	0.186261	-5.36881	5.83155	31.3085
AGAP003363	6.07905e-05	0.000675443	0.186338	-5.36659	4.14554	22.2474
AGAP000668	0.000358571	0.00189022	0.186535	-5.36092	7.79641	41.7959
AGAP005541	0.000188312	0.00128363	0.186753	-5.35465	17.3119	92.6993
AGAP003521	9.52253e-05	0.000883674	0.186785	-5.35376	16.5171	88.4284
AGAP008637	4.84859e-05	0.000598234	0.18681	-5.35304	29.6659	158.803
AGAP029787	0.00120158	0.00413465	0.186824	-5.35264	2.47199	13.2317
AGAP002488	0.000151387	0.00113341	0.186851	-5.35187	6.12994	32.8066
AGAP007411	0.000801809	0.00316942	0.187341	-5.33787	2.23448	11.9274
AGAP010721	0.000169944	0.00121747	0.187429	-5.33537	2.19157	11.6929
AGAP001751	0.000261724	0.00156741	0.187437	-5.33514	27.8441	148.552
AGAP001370	0.000118461	0.000994321	0.188189	-5.31381	2.93806	15.6123
AGAP011627	2.93151e-05	0.000465383	0.188674	-5.30015	80.9981	429.302
AGAP010518	6.51205e-05	0.000701822	0.188845	-5.29536	12.7815	67.6828
AGAP004341	6.75372e-05	0.000718646	0.188877	-5.29444	76.3159	404.05
AGAP011670	0.00152902	0.0048877	0.189192	-5.28562	1.16351	6.14987
AGAP028483	0.000446937	0.00213232	0.189247	-5.28409	1.25789	6.64681
AGAP008135	0.000354139	0.0018758	0.189247	-5.28409	2.47316	13.0684
AGAP029554	0.000114996	0.000977351	0.189346	-5.28133	2.23682	11.8134
AGAP005574	0.000405683	0.00203336	0.189586	-5.27465	2.37528	12.5288
AGAP004623	4.27527e-05	0.00056805	0.189687	-5.27184	14.0339	73.9844
AGAP002645	2.52621e-05	0.000435404	0.189716	-5.27104	38.5508	203.203
AGAP002021	2.01391e-05	0.00038573	0.189866	-5.26688	23.0751	121.534
AGAP001623	0.001182	0.0040944	0.190079	-5.26098	2.70872	14.2505
AGAP003048	0.000180748	0.00125987	0.190178	-5.25824	15.8244	83.2084
AGAP000984	9.83143e-05	0.000899979	0.190224	-5.25696	22.1629	116.509
AGAP005616	0.000136208	0.00107227	0.190391	-5.25234	5.12875	26.938
AGAP007388	0.000319716	0.00176577	0.190504	-5.24924	65.3241	342.902
AGAP029351	4.21371e-05	0.000564373	0.190519	-5.24882	5.96767	31.3232
AGAP004064	9.91887e-05	0.000902634	0.190604	-5.24649	8.54432	44.8277
AGAP010978	0.000262929	0.00157219	0.190746	-5.24256	3.77775	19.8051
AGAP011448	8.55117e-05	0.000834203	0.190774	-5.24181	4.99185	26.1663
AGAP000185	3.58285e-05	0.000520621	0.190928	-5.23758	11.9395	62.5342
AGAP007888	0.000158977	0.00117398	0.190994	-5.23576	61.4333	321.651
AGAP005030	6.69152e-05	0.00071273	0.191038	-5.23457	68.7983	360.13
AGAP013236	0.000406615	0.0020342	0.191055	-5.23411	3.1744	16.6151
AGAP003036	5.73026e-05	0.00065348	0.191257	-5.22856	13.0557	68.2627
AGAP010312	3.37837e-05	0.000501697	0.191404	-5.22454	8.1104	42.3731
AGAP001967	0.000126863	0.00103277	0.191475	-5.22261	4.7992	25.0643
AGAP008601	0.000229969	0.00144968	0.19168	-5.21702	26.9485	140.591
AGAP009503	3.13853e-05	0.000482656	0.19185	-5.21241	11.7032	61.0017
AGAP011404	0.000136896	0.0010731	0.19187	-5.21185	4.33845	22.6114
AGAP029744	0.000181161	0.00126031	0.191977	-5.20895	2.46888	12.8603
AGAP010599	2.94323e-05	0.000466559	0.191981	-5.20884	13.8207	71.9897
AGAP005415	0.000165622	0.0012017	0.192032	-5.20746	2.84523	14.8164
AGAP002123	7.83765e-05	0.000789681	0.192081	-5.20614	29.9994	156.181
AGAP003870	0.000251159	0.00152544	0.192231	-5.20208	15.6949	81.6462
AGAP003157	3.64172e-05	0.00052285	0.192268	-5.20108	6.08372	31.6419
AGAP005728	5.58518e-05	0.00064579	0.1924	-5.19751	57.1902	297.246
AGAP002339	0.000560337	0.00248067	0.192584	-5.19254	6.67591	34.6649
AGAP006658	0.00225222	0.00638815	0.192604	-5.19199	1.16546	6.05103
AGAP011283	0.000214612	0.00138669	0.192663	-5.19041	3.59249	18.6465
AGAP005826	2.99974e-05	0.000472743	0.192894	-5.18418	37.2653	193.19
AGAP002959	4.40998e-05	0.000577686	0.19311	-5.17839	19.0759	98.7827
AGAP002066	0.000557129	0.00247153	0.193144	-5.17747	5.50939	28.5247
AGAP011393	0.000255903	0.00154557	0.193566	-5.1662	1.95796	10.1152
AGAP003214	0.00213642	0.00615261	0.19363	-5.16449	1.44782	7.47724
AGAP029549	9.80351e-05	0.000899709	0.19369	-5.1629	48.3802	249.782
AGAP028220	0.00325803	0.00837237	0.193898	-5.15734	1.261	6.50342
AGAP009444	5.60328e-05	0.000645811	0.194008	-5.15442	45.14	232.671
AGAP007644	0.000424647	0.00207825	0.194155	-5.15053	19.1441	98.6025
AGAP006945	0.000365788	0.00191141	0.194219	-5.14882	4.33586	22.3246
AGAP029859	0.00488716	0.0114041	0.194334	-5.14577	1.06952	5.5035
AGAP005362	0.00012719	0.00103393	0.194442	-5.14293	3.49811	17.9905
AGAP007541	0.000137417	0.00107498	0.194521	-5.14084	63.5567	326.735
AGAP029730	0.000159232	0.00117506	0.194522	-5.14081	4.28711	22.0392
AGAP000566	3.81952e-05	0.000535009	0.194597	-5.13882	32.0751	164.828
AGAP010006	4.82598e-05	0.000598234	0.194611	-5.13845	17.7678	91.2992
AGAP013730	0.000130111	0.00104117	0.194621	-5.13818	17.072	87.7189
AGAP001145	4.43653e-05	0.000577686	0.194622	-5.13816	6.29138	32.3261
AGAP000825	3.00837e-05	0.000473414	0.194685	-5.13649	12.6306	64.8772
AGAP005033	0.000310097	0.00173703	0.194778	-5.13404	15.5467	79.8173
AGAP004174	9.35224e-05	0.000874714	0.1948	-5.13348	4.00942	20.5823
AGAP011147	0.000118439	0.000994321	0.194853	-5.13207	10.1795	52.242
AGAP011162	2.4047e-05	0.000425487	0.194874	-5.13153	31.6036	162.175
AGAP001789	0.00446812	0.0106469	0.194955	-5.12938	0.84067	4.31212
AGAP002331	0.00049256	0.00226888	0.195028	-5.12747	1.71305	8.78362
AGAP011156	0.000156779	0.0011633	0.195094	-5.12573	17.6411	90.4234
AGAP001720	0.000837781	0.00325683	0.195156	-5.1241	1.67988	8.60786
AGAP013387	0.000309896	0.00173703	0.19535	-5.11901	5.87329	30.0654
AGAP028012	0.000421601	0.00206896	0.195401	-5.11768	12.1415	62.1363
AGAP009075	0.000161841	0.00118544	0.195543	-5.11397	146.764	750.548
AGAP002101	0.000329848	0.00180282	0.195783	-5.1077	57.0719	291.506
AGAP000008	4.72924e-05	0.000595832	0.195989	-5.10232	54.9012	280.124
AGAP029727	5.89641e-05	0.000662641	0.196015	-5.10164	3.7758	19.2628
AGAP008418	0.000106843	0.000934779	0.196038	-5.10106	7.87912	40.1918
AGAP003388	0.000139811	0.00108486	0.196455	-5.09023	13.3935	68.1758
AGAP003229	6.43873e-05	0.000700719	0.196462	-5.09004	15.8104	80.4755
AGAP005079	4.14719e-05	0.000560782	0.196561	-5.08747	14.4186	73.3543
AGAP003535	0.00027557	0.00161435	0.196637	-5.08551	6.98834	35.5393
AGAP006534	4.52495e-05	0.000583065	0.196681	-5.08436	73.8815	375.64
AGAP007299	0.000693044	0.00286879	0.196709	-5.08365	52.5929	267.364
AGAP004254	0.000112413	0.000965698	0.197008	-5.07594	7.26798	36.8918
AGAP009558	2.93103e-05	0.000465383	0.197055	-5.07472	27.2295	138.182
AGAP009346	0.00189333	0.00568378	0.197134	-5.07268	1.07069	5.43125
AGAP007393	9.86957e-05	0.000900207	0.197235	-5.07009	18.0152	91.3388
AGAP005811	8.51368e-05	0.000832697	0.197356	-5.067	7.36703	37.3287
AGAP006748	6.56453e-05	0.000704059	0.197572	-5.06143	4.61628	23.365
AGAP013386	5.44336e-05	0.000637183	0.197951	-5.05175	31.8478	160.887
AGAP003230	0.000410417	0.00204377	0.19802	-5.04999	16.4808	83.2277
AGAP007552	6.68886e-05	0.00071273	0.198056	-5.04907	51.4419	259.734
AGAP005871	0.000224699	0.00142727	0.198067	-5.0488	22.7338	114.778
AGAP013727	9.45315e-05	0.000880693	0.198069	-5.04873	10.3959	52.4859
AGAP001702	7.89995e-05	0.000793003	0.198158	-5.04647	5.50044	27.7578
AGAP010075	4.98351e-05	0.000608777	0.198316	-5.04245	43.7028	220.369
AGAP011383	0.00019596	0.00131461	0.198395	-5.04045	10.5955	53.4061
AGAP028635	5.1239e-05	0.000614811	0.1984	-5.04033	12.0308	60.6391
AGAP001362	0.000311841	0.00174409	0.198579	-5.03577	17.0826	86.0239
AGAP002692	0.000144422	0.00110571	0.199077	-5.02319	15.4882	77.8003
AGAP002333	4.12104e-05	0.000559706	0.199179	-5.02062	6.01175	30.1827
AGAP000713	4.27263e-05	0.00056805	0.199714	-5.00717	25.0853	125.606
AGAP007207	0.000445439	0.00213073	0.199781	-5.00549	3.89717	19.5073
AGAP028681	0.00030829	0.00173139	0.200242	-4.99396	1.86397	9.30857
AGAP012333	7.52356e-05	0.000767235	0.200265	-4.99338	18.6446	93.0997
AGAP029806	0.000446327	0.00213073	0.200392	-4.99022	13.757	68.6503
AGAP005366	0.000218603	0.00140256	0.200416	-4.98962	29.7232	148.308
AGAP003006	0.00583383	0.0130067	0.200501	-4.9875	11.2601	56.1596
AGAP003543	0.000413692	0.00204969	0.200612	-4.98475	2.23448	11.1383
AGAP012636	4.63138e-05	0.000589057	0.200634	-4.9842	16.1708	80.5983
AGAP000405	0.000120757	0.00100424	0.20096	-4.97611	5.59715	27.852
AGAP008847	0.000171101	0.0012234	0.200965	-4.97599	3.12487	15.5493
AGAP008878	0.00190789	0.00571048	0.201027	-4.97445	22.3341	111.1
AGAP011799	0.00138957	0.00458678	0.20112	-4.97216	1.16584	5.79677
AGAP003264	5.15664e-05	0.00061737	0.20142	-4.96474	17.6711	87.7326
AGAP003794	0.000106948	0.000934779	0.20154	-4.9618	77.0841	382.476
AGAP005307	0.000136277	0.00107227	0.201616	-4.95993	3.82183	18.956
AGAP005193	9.7789e-05	0.000899709	0.201634	-4.95949	8.30422	41.1847
AGAP004548	2.63188e-05	0.000443197	0.201803	-4.95533	17.8486	88.4457
AGAP029706	0.00171566	0.00531006	0.201914	-4.9526	7.75583	38.4115
AGAP004327	6.13988e-05	0.000679745	0.202151	-4.94679	42.7789	211.618
AGAP000856	0.000125777	0.00102779	0.202208	-4.94541	5.92554	29.3042
AGAP011880	9.00643e-05	0.00085486	0.202485	-4.93863	5.68959	28.0988
AGAP029623	0.0217844	0.0370068	0.202521	-4.93776	1.96068	9.68139
AGAP010071	4.70127e-05	0.000594449	0.202876	-4.92912	7.55462	37.2377
AGAP002258	0.000212307	0.00137862	0.202958	-4.92712	7.57757	37.3356
AGAP008481	9.13722e-05	0.000864261	0.203095	-4.92381	3.98915	19.6418
AGAP004137	0.00207476	0.00605404	0.203105	-4.92357	0.785094	3.86546
AGAP010382	0.000246295	0.00150946	0.203169	-4.92202	55.6419	273.87
AGAP004683	5.45769e-05	0.000637183	0.203323	-4.91829	18.3201	90.1036
AGAP029814	0.00011594	0.000980774	0.203441	-4.91543	31.1164	152.95
AGAP002961	0.000544282	0.00242949	0.203476	-4.9146	36.0495	177.169
AGAP005480	0.0011676	0.00406273	0.203515	-4.91364	2.19235	10.7724
AGAP008700	0.000249145	0.0015209	0.203564	-4.91247	24.5014	120.362
AGAP029799	0.00294093	0.00773962	0.203674	-4.90981	0.698613	3.43005
AGAP005482	0.0018219	0.00554053	0.203885	-4.90472	1.23616	6.06303
AGAP009158	0.000147387	0.00111817	0.20393	-4.90364	11.7364	57.5509
AGAP008992	0.00281191	0.0074812	0.20396	-4.90291	1.30547	6.4006
AGAP003202	8.54532e-05	0.000834203	0.203992	-4.90215	21.4968	105.381
AGAP010807	0.000185276	0.00127079	0.204138	-4.89865	3.26333	15.9859
AGAP006203	7.5439e-05	0.000767235	0.204225	-4.89655	4.98874	24.4276
AGAP012485	7.99494e-05	0.000799568	0.204381	-4.89282	14.5054	70.9723
AGAP003213	5.0105e-05	0.000609371	0.204518	-4.88954	5.59326	27.3485
AGAP003171	0.000192845	0.00130595	0.204634	-4.88676	34.5964	169.064
AGAP004959	0.000138017	0.00107655	0.204662	-4.8861	4.61394	22.5442
AGAP007936	0.000282311	0.0016409	0.204834	-4.882	3.07535	15.0138
AGAP008134	0.000532543	0.00238992	0.205062	-4.87657	2.47316	12.0605
AGAP005578	0.000843799	0.00327093	0.205158	-4.87429	1.91349	9.32693
AGAP003485	2.88388e-05	0.000464192	0.205249	-4.87213	29.4674	143.569
AGAP000479	0.00213108	0.00614213	0.205596	-4.86391	1.1206	5.4505
AGAP005936	0.000110096	0.000953727	0.205619	-4.86336	10.9625	53.3147
AGAP028542	0.000505207	0.00230455	0.205943	-4.85572	1.53792	7.4677
AGAP011274	6.64644e-05	0.000709325	0.205956	-4.8554	5.17166	25.1105
AGAP000978	0.000565327	0.00249322	0.206168	-4.85041	2.93922	14.2564
AGAP007999	0.000103472	0.000917667	0.206175	-4.85024	12.7835	62.0031
AGAP012306	0.000125635	0.00102742	0.20631	-4.84709	4.94349	23.9615
AGAP006346	0.000122882	0.00101643	0.206328	-4.84666	3.51469	17.0345
AGAP002504	0.000190735	0.00129606	0.206425	-4.84437	18.9492	91.7967
AGAP008795	0.000261395	0.00156708	0.206582	-4.8407	7.83076	37.9063
AGAP008427	0.000148581	0.00112226	0.206582	-4.84069	4.99107	24.1602
AGAP003187	0.00014496	0.00110753	0.206674	-4.83855	21.2012	102.583
AGAP012825	0.000951848	0.0035338	0.206711	-4.83766	1.12516	5.44316
AGAP012835	0.0097613	0.0193561	0.20675	-4.83677	0.867899	4.19782
AGAP002539	9.87555e-05	0.000900207	0.206836	-4.83474	16.6899	80.6912
AGAP029214	0.000414843	0.00205351	0.206993	-4.83108	3.30779	15.9802
AGAP006438	0.000502767	0.00230025	0.207017	-4.83052	4.62056	22.3197
AGAP004035	0.000204644	0.00134656	0.207206	-4.82612	4.33975	20.9442
AGAP008954	0.000111084	0.000957681	0.207292	-4.8241	3.26255	15.7389
AGAP006136	6.35168e-05	0.000695693	0.207517	-4.81888	21.4562	103.395
AGAP006621	0.000102498	0.000912776	0.207531	-4.81856	7.27265	35.0437
AGAP004541	7.09463e-05	0.000741053	0.207676	-4.81519	63.3801	305.187
AGAP008935	3.7863e-05	0.000533119	0.207732	-4.8139	18.0401	86.8431
AGAP001928	0.000448617	0.00213845	0.207982	-4.80811	327.361	1573.99
AGAP011356	0.000402993	0.00202614	0.208127	-4.80475	4.66347	22.4068
AGAP002607	0.000117018	0.000986035	0.208152	-4.80418	24.2077	116.298
AGAP000711	0.000137597	0.0010756	0.208185	-4.80342	12.1275	58.2534
AGAP029788	0.000133202	0.00105905	0.20821	-4.80284	2.83083	13.596
AGAP004910	0.000185256	0.00127079	0.208535	-4.79537	5.31673	25.4957
AGAP008111	0.00010167	0.000912776	0.208546	-4.79511	8.02263	38.4694
AGAP005743	0.000633565	0.00270922	0.208656	-4.79258	7.23596	34.6789
AGAP028642	0.000551101	0.00245183	0.208709	-4.79136	3.03321	14.5332
AGAP004515	0.000178619	0.00125312	0.208926	-4.78639	10.1201	48.4388
AGAP011487	0.000115513	0.000979658	0.209099	-4.78242	18.2827	87.4353
AGAP002509	4.14971e-05	0.000560782	0.209101	-4.78238	36.5157	174.632
AGAP006477	0.000116738	0.000985982	0.209163	-4.78097	45.6364	218.187
AGAP010685	0.000140428	0.00108673	0.209221	-4.77963	2.70405	12.9244
AGAP007739	8.87441e-05	0.000848366	0.20935	-4.7767	13.9929	66.84
AGAP004395	8.17975e-05	0.00080981	0.209687	-4.76902	321.963	1535.45
AGAP004866	7.74884e-05	0.000782923	0.209804	-4.76636	64.7256	308.505
AGAP009886	0.000287278	0.00165818	0.209921	-4.76369	8.86816	42.2451
AGAP011664	0.00238631	0.00663709	0.210006	-4.76177	12.2795	58.4721
AGAP008771	0.000503659	0.00230157	0.210128	-4.759	3.71366	17.6733
AGAP029358	0.000180633	0.00125987	0.210182	-4.75778	7.03436	33.468
AGAP005017	8.40907e-05	0.000827689	0.210238	-4.75653	3.63657	17.2974
AGAP009825	0.000132041	0.0010535	0.210592	-4.74852	8.25703	39.2087
AGAP012219	6.16837e-05	0.000681167	0.210861	-4.74246	22.5724	107.049
AGAP003997	0.00021554	0.00139116	0.210898	-4.74162	30.5616	144.912
AGAP001877	0.000127352	0.00103393	0.210935	-4.7408	28.7497	136.297
AGAP010304	0.000176692	0.00124688	0.210961	-4.74021	17.5153	83.0262
AGAP013244	0.00504251	0.0116784	0.21106	-4.73798	0.652201	3.09011
AGAP011070	0.000196916	0.00131792	0.211257	-4.73357	35.0406	165.867
AGAP002348	0.000482639	0.00223844	0.211285	-4.73293	4.52734	21.4276
AGAP001148	0.00193276	0.00576258	0.211375	-4.73093	2.43211	11.5061
AGAP010577	8.00297e-05	0.000799631	0.211574	-4.72649	5.08195	24.0198
AGAP003676	0.00562833	0.0126715	0.21158	-4.72635	12.4367	58.7803
AGAP012236	0.000167999	0.00121406	0.211616	-4.72555	76.6217	362.08
AGAP007956	0.00277846	0.00742595	0.211695	-4.72377	2.00087	9.45164
AGAP003316	7.49983e-05	0.000766535	0.211741	-4.72276	18.0487	85.2394
AGAP006938	0.000815301	0.00320394	0.211762	-4.72228	1.72551	8.14835
AGAP008493	2.77518e-05	0.000455965	0.211785	-4.72176	17.6637	83.404
AGAP006942	0.00012647	0.00103136	0.211837	-4.72061	96.0758	453.536
AGAP006458	0.000234495	0.00146455	0.211884	-4.71956	2.8429	13.4172
AGAP028149	0.000105961	0.00093134	0.212084	-4.71511	136.7	644.555
AGAP006758	0.000208081	0.00136172	0.21237	-4.70877	11.8459	55.7797
AGAP006133	0.000105584	0.000930296	0.212523	-4.70538	72.7606	342.366
AGAP001038	0.0150178	0.0273697	0.212579	-4.70414	0.558599	2.62773
AGAP002836	0.000194943	0.00131271	0.212596	-4.70377	9.42627	44.339
AGAP010033	0.000365829	0.00191141	0.212658	-4.70239	2.37683	11.1768
AGAP029537	0.000266645	0.0015839	0.212664	-4.70225	2.42247	11.391
AGAP008303	0.000187257	0.00127725	0.212679	-4.70193	20.9074	98.3052
AGAP010802	0.0012101	0.00415297	0.212771	-4.69989	2.75435	12.9452
AGAP013289	7.50157e-05	0.000766535	0.212809	-4.69905	11.1451	52.3713
AGAP005036	0.000150545	0.00113024	0.212935	-4.69626	4.12462	19.3703
AGAP005119	7.33576e-05	0.000755587	0.213048	-4.69378	14.2652	66.9576
AGAP029373	0.000194694	0.00131224	0.213465	-4.68461	7.00213	32.8023
AGAP003917	7.98483e-05	0.000799296	0.213473	-4.68443	14.8783	69.6961
AGAP004274	0.000124335	0.00102092	0.213554	-4.68265	7.03423	32.9389
AGAP002550	0.00562305	0.0126655	0.213716	-4.6791	4.81321	22.5215
AGAP004349	0.000226516	0.00143628	0.213796	-4.67735	148.467	694.432
AGAP010440	0.000110806	0.000956812	0.213867	-4.6758	17.957	83.9633
AGAP003041	0.000480637	0.00223203	0.213971	-4.67354	8.12363	37.9661
AGAP007405	0.0204677	0.0352351	0.214061	-4.67158	0.727001	3.39624
AGAP001195	6.13853e-05	0.000679745	0.214099	-4.67074	13.2839	62.0456
AGAP012139	6.5139e-05	0.000701822	0.21464	-4.65896	16.411	76.4583
AGAP000754	0.00010921	0.000949089	0.214861	-4.65417	11.3338	52.7495
AGAP010751	0.000244987	0.00150368	0.214864	-4.65411	4.57142	21.2759
AGAP002192	0.000358952	0.00189022	0.214871	-4.65395	3.25738	15.1597
AGAP012013	0.000139731	0.00108486	0.214882	-4.65372	18.6068	86.5907
AGAP013125	0.0129012	0.0241723	0.214977	-4.65166	0.513354	2.38795
AGAP004772	4.54147e-05	0.000584498	0.215036	-4.65038	37.7564	175.581
AGAP012084	0.000290916	0.00166937	0.215054	-4.65	7.00079	32.5537
AGAP007402	0.0150129	0.0273697	0.215276	-4.64519	3.6577	16.9907
AGAP029359	0.000187152	0.00127725	0.215282	-4.64508	9.83775	45.6971
AGAP011149	0.00013616	0.00107227	0.215431	-4.64187	39.5687	183.672
AGAP004429	0.000119953	0.00100318	0.215702	-4.63602	9.46763	43.8921
AGAP006171	9.81507e-05	0.000899979	0.215856	-4.63271	51.5479	238.806
AGAP007704	0.000736475	0.00299621	0.215955	-4.63059	7.28004	33.7109
AGAP002193	0.000112626	0.000966348	0.216017	-4.62927	18.9862	87.8924
AGAP005555	0.000375159	0.00194037	0.216231	-4.62469	16.184	74.846
AGAP003001	0.000281849	0.00163909	0.216283	-4.62357	4.38655	20.2815
AGAP009438	8.23528e-05	0.000814562	0.216358	-4.62197	30.3219	140.147
AGAP013434	0.000120043	0.00100318	0.216608	-4.61664	39.6081	182.856
AGAP003920	0.0023496	0.00655186	0.216626	-4.61624	1.53558	7.08863
AGAP005261	0.0273342	0.0445784	0.216678	-4.61514	0.440319	2.03213
AGAP000189	7.33577e-05	0.000755587	0.216738	-4.61387	18.7441	86.4827
AGAP012358	0.000205962	0.00135194	0.217077	-4.60666	11.64	53.6214
AGAP005170	0.000329122	0.00180068	0.217091	-4.60637	37.6225	173.303
AGAP004745	0.000104974	0.000925672	0.217374	-4.60036	27.1466	124.884
AGAP008730	0.000136948	0.0010731	0.21741	-4.59961	5.64434	25.9618
AGAP010473	0.000136207	0.00107227	0.217422	-4.59934	3.81038	17.5252
AGAP003982	0.000103065	0.000915556	0.21748	-4.59812	4.88726	22.4722
AGAP004480	0.000100757	0.000910776	0.217537	-4.59692	10.7281	49.3164
AGAP010680	0.000204982	0.00134797	0.217558	-4.59648	3.68376	16.9323
AGAP002392	0.000204257	0.00134537	0.217585	-4.5959	3.21575	14.7793
AGAP029918	0.00173862	0.00535047	0.217773	-4.59193	1.35227	6.20953
AGAP010559	0.000246602	0.00150964	0.217774	-4.59193	3.26294	14.9832
AGAP005007	0.000406888	0.00203463	0.217809	-4.59117	8.87011	40.7242
AGAP029336	0.000844023	0.00327093	0.217844	-4.59044	1.58628	7.2817
AGAP006969	0.000204339	0.00134537	0.218149	-4.58403	4.61744	21.1665
AGAP008796	0.000379194	0.00195101	0.218217	-4.5826	4.47704	20.5165
AGAP005565	8.31377e-05	0.000820823	0.21834	-4.58	14.553	66.6527
AGAP003845	9.16262e-05	0.000865127	0.218352	-4.57977	13.4777	61.7249
AGAP005884	9.03731e-05	0.000857038	0.218397	-4.57882	29.7979	136.439
AGAP009347	0.000133324	0.00105905	0.218435	-4.57803	19.3722	88.6865
AGAP012571	0.000453028	0.00215188	0.218514	-4.57636	66.3214	303.511
AGAP007897	0.000185332	0.00127079	0.218611	-4.57433	18.8981	86.446
AGAP009975	5.67309e-05	0.000649701	0.218635	-4.57384	24.5225	112.162
AGAP003387	0.000446234	0.00213073	0.218849	-4.56936	13.3841	61.1569
AGAP001224	0.000218175	0.00140081	0.219021	-4.56576	7.23207	33.0199
AGAP011925	0.000144618	0.00110571	0.219305	-4.55985	26.2967	119.909
AGAP001872	4.85847e-05	0.000598234	0.219538	-4.55502	37.5278	170.94
AGAP004751	5.61888e-05	0.000646919	0.219582	-4.5541	16.5019	75.1513
AGAP005242	0.000113169	0.000967933	0.219813	-4.54932	25.8867	117.767
AGAP002404	0.00010882	0.000947227	0.219905	-4.54742	21.9261	99.7073
AGAP029731	0.000322312	0.00177419	0.219949	-4.5465	5.9164	26.8989
AGAP004288	6.50367e-05	0.000701822	0.22007	-4.54402	17.677	80.3244
AGAP028017	0.000319965	0.00176577	0.220127	-4.54283	1.91116	8.68206
AGAP013060	0.00016873	0.00121609	0.220224	-4.54082	114.111	518.156
AGAP004754	0.000160501	0.00117982	0.220321	-4.53883	8.25469	37.4666
AGAP004467	0.000100535	0.000910606	0.220397	-4.53726	12.3599	56.0803
AGAP008737	4.14454e-05	0.000560782	0.220455	-4.53608	13.5292	61.3696
AGAP003852	0.000545875	0.00243459	0.220508	-4.53499	3.54413	16.0726
AGAP008674	9.25342e-05	0.000869902	0.220608	-4.53292	20.0997	91.1104
AGAP004323	0.000183694	0.00126733	0.22078	-4.5294	10.9649	49.6643
AGAP005631	0.000564224	0.0024919	0.220877	-4.52741	4.01214	18.1646
AGAP029116	5.02576e-05	0.000609865	0.220963	-4.52564	36.4151	164.802
AGAP001795	0.000195006	0.00131271	0.221139	-4.52204	11.0573	50.0016
AGAP003267	0.000237231	0.00147651	0.221174	-4.52133	26.1265	118.127
AGAP004070	0.000205778	0.0013516	0.221403	-4.51665	4.57142	20.6475
AGAP000852	8.56503e-05	0.000834203	0.221501	-4.51466	107.504	485.345
AGAP001640	0.000473094	0.00221316	0.221689	-4.51081	9.42588	42.5184
AGAP008760	0.000185592	0.00127079	0.221716	-4.51028	10.9594	49.4301
AGAP005174	0.000449927	0.0021428	0.22173	-4.51	5.36743	24.2071
AGAP000155	0.000692249	0.00286879	0.221805	-4.50847	2.56559	11.5669
AGAP004140	0.000118309	0.000994321	0.221898	-4.50657	12.4021	55.8909
AGAP012310	0.000365749	0.00191141	0.222117	-4.50213	17.3127	77.944
AGAP012397	0.000153894	0.00114583	0.222263	-4.49917	12.8759	57.931
AGAP029255	0.000410096	0.00204311	0.222272	-4.49899	7.37481	33.1792
AGAP028205	0.000156453	0.00116168	0.222275	-4.49893	7.88456	35.4721
AGAP001372	9.70258e-05	0.000895005	0.222308	-4.49827	18.9993	85.4642
AGAP029517	0.000122358	0.00101331	0.222346	-4.49749	252.174	1134.15
AGAP005062	0.000102875	0.000914624	0.222383	-4.49675	54.1044	243.294
AGAP009617	0.00166489	0.00519659	0.22239	-4.4966	2.14633	9.65118
AGAP007617	0.000183169	0.00126614	0.22247	-4.495	12.4563	55.9909
AGAP009093	0.00157798	0.00499515	0.222786	-4.4886	7.05343	31.6601
AGAP002706	0.000753416	0.00303359	0.222931	-4.48568	9.51871	42.6979
AGAP013293	0.00145579	0.00473413	0.222944	-4.48543	1.81483	8.1403
AGAP028133	7.19673e-05	0.000747395	0.223142	-4.48145	10.7949	48.377
AGAP013761	0.00152199	0.00487372	0.223448	-4.47531	3.12331	13.9778
AGAP003300	8.83536e-05	0.000848366	0.223514	-4.47399	17.7964	79.6207
AGAP029762	0.00113706	0.00399002	0.224008	-4.46413	1.81717	8.11207
AGAP028672	0.000843615	0.00327093	0.224154	-4.46121	2.05195	9.15419
AGAP012461	7.12974e-05	0.000742836	0.224167	-4.46097	96.0007	428.256
AGAP012273	0.000182824	0.00126456	0.224267	-4.45896	16.7448	74.6646
AGAP004471	0.00400671	0.00981122	0.224336	-4.4576	0.79411	3.53982
AGAP007601	0.0118426	0.0225684	0.224349	-4.45735	1.16546	5.19484
AGAP001418	0.000336427	0.00182038	0.224397	-4.4564	30.5544	136.162
AGAP002956	0.000169776	0.00121747	0.22442	-4.45594	12.5971	56.1318
AGAP004854	0.000219649	0.00140664	0.224431	-4.45572	57.1403	254.601
AGAP002735	0.00014976	0.00112513	0.2246	-4.45236	43.6088	194.162
AGAP002837	0.000177103	0.001248	0.224608	-4.45221	8.99261	40.037
AGAP028528	0.00171749	0.00531171	0.224763	-4.44913	3.36277	14.9614
AGAP006649	5.13318e-05	0.000615242	0.224789	-4.44861	10.8136	48.1053
AGAP004989	4.70789e-05	0.000594591	0.224805	-4.44831	22.0899	98.2627
AGAP005429	0.000384608	0.00196875	0.225249	-4.43954	3.73095	16.5637
AGAP010305	0.000100432	0.000910606	0.225254	-4.43944	36.4237	161.701
AGAP010373	7.41608e-05	0.000761399	0.225319	-4.43816	18.794	83.4106
AGAP003262	0.000303991	0.00171616	0.225413	-4.4363	4.57142	20.2802
AGAP027995	0.000130871	0.00104571	0.225442	-4.43573	42.7356	189.564
AGAP001298	0.000173049	0.00123243	0.225461	-4.43535	47.6821	211.487
AGAP002335	0.000216678	0.00139767	0.225905	-4.42664	64.276	284.527
AGAP013044	0.000306125	0.00172461	0.226115	-4.42253	4.52267	20.0017
AGAP002413	0.00024996	0.00152231	0.226257	-4.41976	499.766	2208.84
AGAP006231	0.000107756	0.00093872	0.226356	-4.41782	20.5732	90.8886
AGAP000042	0.000169825	0.00121747	0.226864	-4.40792	26.5294	116.939
AGAP009548	0.00311295	0.00810357	0.226918	-4.40689	1.36176	6.00112
AGAP029327	0.000177197	0.001248	0.227282	-4.39982	4.93763	21.7247
AGAP029768	0.000397217	0.00201139	0.227614	-4.3934	7.46841	32.8117
AGAP002615	0.00806116	0.0167498	0.227621	-4.39327	0.886206	3.89334
AGAP006403	0.000193356	0.0013073	0.22768	-4.39212	21.7795	95.6583
AGAP013740	0.00101847	0.00370231	0.227727	-4.39121	3.4049	14.9516
AGAP000336	0.000115886	0.000980774	0.227942	-4.38709	36.7575	161.258
AGAP001854	0.00191715	0.0057305	0.227948	-4.38697	2.29337	10.061
AGAP003201	0.000124566	0.00102177	0.228189	-4.38233	23.1948	101.647
AGAP003817	0.000301461	0.00170723	0.228308	-4.38005	81.7101	357.895
AGAP029742	0.000294771	0.00168167	0.228416	-4.37797	3.46955	15.1896
AGAP010739	0.00225679	0.0063903	0.228475	-4.37684	14.0965	61.6983
AGAP004672	0.00019434	0.00131067	0.228487	-4.37662	335.623	1468.9
AGAP005048	0.000580782	0.00254307	0.228639	-4.3737	4.43102	19.3799
AGAP004608	0.000173657	0.00123513	0.228891	-4.36889	30.7899	134.518
AGAP001655	0.000725563	0.00296319	0.228961	-4.36755	2.14322	9.36061
AGAP011071	0.000204305	0.00134537	0.229052	-4.36582	5.36274	23.4128
AGAP010676	0.0010323	0.00373876	0.229341	-4.36031	4.93669	21.5255
AGAP003064	0.000471564	0.0022084	0.229443	-4.35838	12.481	54.3968
AGAP000205	0.000687835	0.00286007	0.22945	-4.35825	6.0975	26.5744
AGAP004441	0.000363799	0.00190646	0.229562	-4.35611	13.9094	60.5911
AGAP007835	5.07479e-05	0.000612651	0.229647	-4.35451	26.7627	116.538
AGAP001045	0.000178294	0.00125211	0.229869	-4.35029	23.978	104.311
AGAP007482	0.000137852	0.00107616	0.229879	-4.35012	6.34285	27.5922
AGAP002808	0.000637041	0.00271678	0.229969	-4.34841	6.48832	28.2139
AGAP007570	0.00034017	0.00182695	0.230011	-4.34762	3.82533	16.6311
AGAP008035	0.000349904	0.00186089	0.230261	-4.3429	9.55461	41.4947
AGAP000406	0.000853883	0.0032922	0.230304	-4.34208	16.1551	70.1467
AGAP001339	0.000281634	0.00163909	0.23037	-4.34085	6.10107	26.4838
AGAP001110	0.00031799	0.00176202	0.230468	-4.339	17.5936	76.3386
AGAP005898	7.70095e-05	0.000781003	0.230567	-4.33713	57.3247	248.625
AGAP012134	0.000320792	0.00176762	0.230764	-4.33344	44.5187	192.919
AGAP003657	0.000171671	0.00122614	0.230834	-4.33212	10.2122	44.2403
AGAP004592	0.00125411	0.0042492	0.231257	-4.32419	3.57101	15.4418
AGAP002474	0.000179848	0.00125847	0.231308	-4.32323	6.71843	29.0453
AGAP012204	0.000624634	0.0026808	0.23137	-4.32208	30.0637	129.938
AGAP003397	0.000134561	0.00106575	0.231417	-4.3212	43.837	189.429
AGAP011133	0.000163488	0.00119149	0.231432	-4.32092	110.335	476.75
AGAP003891	0.000166446	0.00120687	0.231701	-4.3159	4.14866	17.9052
AGAP005202	0.000194107	0.00130992	0.231721	-4.31553	15.4733	66.7755
AGAP028520	0.00776851	0.0163015	0.231993	-4.31048	1.97057	8.49411
AGAP002351	8.45261e-05	0.000828478	0.232359	-4.30369	32.545	140.064
AGAP010538	0.000354157	0.0018758	0.232469	-4.30164	4.19662	18.0524
AGAP006927	0.000798379	0.00316396	0.232505	-4.30099	3.72784	16.0334
AGAP011753	0.000881887	0.00335944	0.233013	-4.29161	5.54023	23.7765
AGAP000675	0.000149316	0.00112346	0.233054	-4.29086	11.0946	47.6052
AGAP007257	0.000174222	0.00123752	0.233313	-4.28608	32.0423	137.336
AGAP028425	0.000138615	0.00107888	0.233447	-4.28363	52.2106	223.651
AGAP010077	0.0209446	0.0358676	0.233667	-4.27959	0.560155	2.39723
AGAP001460	0.000171712	0.00122614	0.233713	-4.27875	31.0707	132.944
AGAP000116	0.000213097	0.00137994	0.23402	-4.27313	25.6055	109.416
AGAP012437	0.000125283	0.00102609	0.234039	-4.27279	33.7727	144.304
AGAP029374	0.00616569	0.0135566	0.234156	-4.27065	7.81614	33.38
AGAP003033	0.000261494	0.00156708	0.234228	-4.26935	7.93059	33.8584
AGAP002960	0.000341464	0.00183204	0.234355	-4.26703	10.5947	45.2081
AGAP011136	0.00209021	0.00608271	0.234379	-4.26659	4.57765	19.531
AGAP006701	0.00704537	0.0150886	0.234429	-4.26569	1.43911	6.13881
AGAP008153	0.000143295	0.00110261	0.234485	-4.26466	11.0897	47.2938
AGAP001701	0.000285529	0.00165436	0.234646	-4.26174	52.9067	225.475
AGAP004729	0.000102093	0.000912776	0.234805	-4.25886	20.9835	89.3658
AGAP028668	0.000715769	0.00293892	0.235098	-4.25354	2.47121	10.5114
AGAP001031	0.00160064	0.00504356	0.23514	-4.25279	4.48171	19.0598
AGAP004265	0.00018257	0.00126442	0.235213	-4.25146	20.524	87.2572
AGAP008267	0.000148113	0.00112132	0.235237	-4.25102	11.1482	47.3912
AGAP004899	0.0122943	0.0232489	0.235548	-4.24543	0.559377	2.37479
AGAP009226	0.000261838	0.00156741	0.235582	-4.24481	35.0391	148.734
AGAP008258	0.000114261	0.000975053	0.235953	-4.23813	5.96494	25.2802
AGAP005291	0.000344208	0.00184128	0.235956	-4.23807	157.366	666.93
AGAP002030	0.000159793	0.00117759	0.236039	-4.23659	55.6789	235.889
AGAP004938	0.00014652	0.00111316	0.23645	-4.22922	8.84916	37.4251
AGAP011763	0.00011555	0.000979658	0.236477	-4.22874	13.3763	56.5651
AGAP001220	9.05851e-05	0.000858296	0.236493	-4.22846	9.08341	38.4089
AGAP009232	0.0159311	0.0287041	0.23651	-4.22815	0.555659	2.34941
AGAP010982	6.61033e-05	0.000707486	0.236528	-4.22782	13.8935	58.7392
AGAP008901	0.000936504	0.00349363	0.23658	-4.2269	4.99068	21.0951
AGAP011145	0.0028842	0.00761629	0.236691	-4.22493	7.0892	29.9513
AGAP004499	0.00143699	0.0046906	0.23677	-4.22352	4.16637	17.5967
AGAP008428	0.000618651	0.00266676	0.236892	-4.22133	2.47238	10.4367
AGAP012274	0.00012966	0.00103987	0.236941	-4.22047	14.3247	60.4571
AGAP011127	0.000143834	0.00110518	0.237134	-4.21702	34.5212	145.576
AGAP007378	0.000103769	0.000919546	0.237149	-4.21676	22.2195	93.6942
AGAP012669	0.00401507	0.00981844	0.237269	-4.21463	0.926073	3.90306
AGAP007203	0.000183852	0.00126762	0.23733	-4.21355	74.6268	314.443
AGAP003408	9.95022e-05	0.000904725	0.237343	-4.21331	14.4142	60.7317
AGAP004739	0.00111462	0.00394055	0.237581	-4.2091	91.2972	384.279
AGAP009458	0.00121356	0.0041584	0.237711	-4.20679	1.49267	6.27936
AGAP001917	0.000588747	0.00256052	0.237797	-4.20527	2.98369	12.5472
AGAP003173	0.00358604	0.00902646	0.238137	-4.19927	5.73365	24.0772
AGAP029512	0.00100006	0.00365935	0.238149	-4.19905	5.76175	24.1938
AGAP003598	0.000191837	0.0013011	0.238151	-4.19902	32.795	137.707
AGAP002305	0.000182539	0.00126442	0.238288	-4.19661	4.4751	18.7802
AGAP002986	9.86081e-05	0.000900207	0.238298	-4.19643	47.528	199.448
AGAP013495	0.000463808	0.00218485	0.238305	-4.19631	15.3783	64.5321
AGAP002664	0.000195211	0.00131293	0.238305	-4.1963	3.9166	16.4352
AGAP005343	0.000148473	0.00112226	0.238451	-4.19374	8.76172	36.7444
AGAP003019	0.00036572	0.00191141	0.238715	-4.1891	14.9765	62.7382
AGAP012499	8.79184e-05	0.000846381	0.23883	-4.18707	22.794	95.4399
AGAP028090	0.000489172	0.00225905	0.238872	-4.18634	9.38142	39.2738
AGAP012403	0.000474606	0.00221596	0.238889	-4.18604	22.4081	93.8012
AGAP009141	0.000397611	0.00201244	0.239026	-4.18364	5.45753	22.8323
AGAP010263	0.000130099	0.00104117	0.239044	-4.18334	37.1741	155.512
AGAP002795	0.000107378	0.000936934	0.23908	-4.18271	9.18448	38.416
AGAP010407	0.0174541	0.0309405	0.239132	-4.18179	0.683229	2.85712
AGAP004241	0.000201433	0.00133601	0.239145	-4.18156	5.45714	22.8194
AGAP000048	0.000129254	0.00103859	0.239183	-4.18089	22.2436	92.9982
AGAP011217	0.000285703	0.00165436	0.239595	-4.17371	46.8439	195.513
AGAP004637	0.00014968	0.00112513	0.239628	-4.17314	14.7421	61.521
AGAP010321	0.000237816	0.00147727	0.239809	-4.16999	60.2326	251.17
AGAP009191	0.000726824	0.00296517	0.239842	-4.16942	2.6553	11.0711
AGAP001073	9.13745e-05	0.000864261	0.239948	-4.16756	33.8863	141.223
AGAP004804	9.56557e-05	0.000885116	0.240098	-4.16497	6.05816	25.232
AGAP011906	0.000978819	0.00360429	0.240419	-4.1594	2.61239	10.866
AGAP028107	0.00106968	0.00382798	0.240507	-4.15789	2.15904	8.97705
AGAP012314	0.000992909	0.00364319	0.240548	-4.15717	3.94534	16.4015
AGAP012731	0.00346684	0.00878617	0.24073	-4.15403	1.33437	5.54301
AGAP012683	0.00205659	0.00602215	0.240871	-4.1516	3.36598	13.9742
AGAP008088	0.000566158	0.00249521	0.240899	-4.15111	2.47044	10.2551
AGAP010684	0.0014453	0.00470919	0.240932	-4.15056	2.35737	9.7844
AGAP002568	0.000121566	0.00101018	0.241282	-4.14453	25.0923	103.996
AGAP010728	0.00030455	0.00171663	0.241765	-4.13625	12.5444	51.8868
AGAP006394	0.00226369	0.00639978	0.241909	-4.13378	2.79687	11.5617
AGAP010335	0.000339237	0.00182392	0.241914	-4.13369	22.5213	93.0962
AGAP010426	0.000329525	0.00180197	0.241958	-4.13296	4.47432	18.4922
AGAP006280	0.000322482	0.00177422	0.242015	-4.13198	20.1719	83.3496
AGAP010152	0.000120418	0.00100385	0.242026	-4.13179	38.4817	158.998
AGAP000399	0.000388478	0.00198386	0.242099	-4.13055	247.772	1023.43
AGAP004291	0.000199147	0.00132736	0.242103	-4.13048	21.8228	90.1387
AGAP009108	0.000306998	0.00172682	0.242275	-4.12754	3.82338	15.7812
AGAP006805	0.000786319	0.00313108	0.242345	-4.12635	3.31324	13.6716
AGAP004668	7.58036e-05	0.000770219	0.242346	-4.12633	22.5166	92.9112
AGAP002177	0.00145537	0.00473413	0.242361	-4.12608	3.82689	15.79
AGAP008805	0.000105678	0.00093036	0.242385	-4.12566	23.6867	97.7233
AGAP008159	0.000172195	0.00122797	0.242496	-4.12378	14.3646	59.2364
AGAP001373	8.47194e-05	0.000829621	0.242607	-4.12189	14.4957	59.7495
AGAP009661	0.000147354	0.00111817	0.242735	-4.11972	9.41771	38.7983
AGAP008148	0.00014239	0.00109956	0.242855	-4.11769	6.85611	28.2313
AGAP004782	0.000138508	0.00107883	0.242959	-4.11592	14.2273	58.5585
AGAP007125	0.00110289	0.0039093	0.243168	-4.11238	12.9336	53.188
AGAP003611	0.0158064	0.028518	0.24329	-4.11032	1.25984	5.17832
AGAP009943	0.000186967	0.00127725	0.243307	-4.11003	11.8502	48.7046
AGAP001725	0.00184151	0.00557158	0.243367	-4.10902	2.2376	9.19434
AGAP004078	0.00026573	0.0015833	0.243587	-4.10531	106.563	437.473
AGAP012112	0.000450441	0.00214388	0.243792	-4.10186	4.89592	20.0824
AGAP011054	0.0010099	0.00368328	0.243838	-4.10109	276.228	1132.84
AGAP007439	0.000199132	0.00132736	0.243884	-4.1003	5.40567	22.1649
AGAP010217	0.000266396	0.0015839	0.244014	-4.09812	31.4506	128.888
AGAP004514	0.000439095	0.0021145	0.244031	-4.09784	51.1956	209.792
AGAP010319	0.000507209	0.00230979	0.244464	-4.09058	4.15255	16.9863
AGAP004764	0.00107453	0.00383896	0.244821	-4.08461	1.63035	6.65936
AGAP012754	0.00324231	0.00834982	0.244873	-4.08374	18.0982	73.9083
AGAP004145	0.000471709	0.0022084	0.244932	-4.08277	12.8798	52.5853
AGAP010076	0.000116562	0.000985259	0.245151	-4.07913	40.9685	167.116
AGAP004225	0.000417867	0.00206267	0.245184	-4.07857	5.04968	20.5955
AGAP006933	0.000456931	0.00216566	0.245214	-4.07807	7.04409	28.7263
AGAP013032	0.000152	0.00113508	0.245219	-4.07799	5.36003	21.8582
AGAP006355	0.000106669	0.000934779	0.245323	-4.07627	7.73871	31.5451
AGAP000324	8.40177e-05	0.000827689	0.245347	-4.07587	6.5718	26.7858
AGAP002600	0.000474706	0.00221596	0.245489	-4.07351	13.489	54.9476
AGAP002618	0.000509358	0.00231567	0.245501	-4.07331	7.46258	30.3974
AGAP004063	0.000198019	0.0013231	0.245554	-4.07242	4.47704	18.2324
AGAP007938	0.000123522	0.00101933	0.245868	-4.06722	55.2351	224.654
AGAP001273	0.00015124	0.00113341	0.245939	-4.06605	90.8622	369.45
AGAP006733	0.000107312	0.000936934	0.245956	-4.06576	121.733	494.937
AGAP029740	0.007192	0.0153268	0.245998	-4.06507	0.900899	3.66221
AGAP028123	0.000250447	0.00152282	0.246082	-4.06369	13.5234	54.9548
AGAP010410	0.000102652	0.000913396	0.246207	-4.06162	25.8037	104.805
AGAP000264	0.00027263	0.00160534	0.246435	-4.05786	23.5513	95.568
AGAP010248	0.000428239	0.00208806	0.246446	-4.05768	2.56209	10.3961
AGAP009171	0.000781396	0.00311837	0.246998	-4.04862	9.38375	37.9912
AGAP004101	0.017992	0.0317155	0.247323	-4.0433	0.652201	2.63704
AGAP010494	0.00041277	0.00204969	0.247467	-4.04094	51.3399	207.462
AGAP007690	0.000224627	0.00142727	0.247494	-4.04051	27.4803	111.034
AGAP010331	0.000624935	0.00268102	0.247524	-4.04001	249.781	1009.12
AGAP007811	0.00021749	0.00139958	0.2476	-4.03877	7.92747	32.0172
AGAP011756	0.000229388	0.00144785	0.247655	-4.03787	3.82027	15.4258
AGAP006356	0.000339275	0.00182392	0.247724	-4.03675	4.28828	17.3107
AGAP001901	0.000495998	0.00228083	0.247822	-4.03516	5.77618	23.3078
AGAP028524	0.000236658	0.00147464	0.247888	-4.03408	3.30935	13.3502
AGAP013527	0.000290887	0.00166937	0.247925	-4.03347	9.656	38.9472
AGAP011637	0.00013304	0.00105905	0.247941	-4.03322	9.97816	40.2441
AGAP012712	0.0283201	0.0459505	0.248046	-4.0315	0.716893	2.89016
AGAP010026	0.000235929	0.0014718	0.248088	-4.03082	47.819	192.75
AGAP007983	0.000482143	0.00223797	0.248118	-4.03033	20.1949	81.3922
AGAP008158	0.000854838	0.00329353	0.248193	-4.02913	2.98252	12.017
AGAP002095	0.000437626	0.00210837	0.248306	-4.0273	10.0398	40.4331
AGAP008846	0.00405057	0.00988059	0.248446	-4.02501	1.91466	7.70653
AGAP004704	9.54021e-05	0.000884556	0.248516	-4.02388	26.7003	107.439
AGAP012393	0.000338226	0.00182281	0.248554	-4.02326	6.48131	26.076
AGAP003061	0.00957255	0.0190868	0.248602	-4.02249	5.14386	20.6911
AGAP002290	0.000303398	0.00171461	0.248607	-4.02241	17.2156	69.2481
AGAP010697	0.000151334	0.00113341	0.248608	-4.0224	88.0319	354.099
AGAP001638	0.0176251	0.0311806	0.248643	-4.02183	8.50426	34.2027
AGAP011109	0.000207541	0.00135901	0.248695	-4.02099	15.9995	64.334
AGAP001229	0.000160533	0.00117982	0.248823	-4.01893	71.3664	286.816
AGAP008624	0.000803611	0.00317139	0.248997	-4.01611	6.43801	25.8558
AGAP009774	0.000199299	0.00132755	0.249134	-4.01391	12.0366	48.3139
AGAP001938	0.000255504	0.00154402	0.249311	-4.01106	6.99729	28.0666
AGAP002622	0.000278177	0.00162561	0.249496	-4.00809	42.5057	170.366
AGAP006382	0.000286396	0.0016565	0.249638	-4.0058	12.1751	48.7709
AGAP004090	0.000275079	0.00161273	0.249727	-4.00437	35.0434	140.326
AGAP001783	0.00102727	0.0037243	0.249735	-4.00424	7.5457	30.2148
AGAP004756	0.000237454	0.00147705	0.249788	-4.0034	4.80231	19.2256
AGAP002246	0.000292239	0.00167075	0.249815	-4.00296	29.0641	116.342
AGAP013375	0.00017217	0.00122797	0.249936	-4.00102	10.493	41.9826
AGAP007962	0.00124148	0.00422359	0.250025	-3.99961	3.03205	12.127
AGAP029878	0.0235386	0.0394353	0.250195	-3.99688	0.651812	2.60521
AGAP005745	0.000677185	0.00282994	0.250201	-3.99679	6.06244	24.2303
AGAP005035	0.00017295	0.00123243	0.250245	-3.99608	21.4538	85.7312
AGAP008697	0.000530644	0.00238273	0.25025	-3.99601	45.9777	183.727
AGAP005108	0.00534285	0.0121731	0.250289	-3.99538	3.24888	12.9805
AGAP005977	8.95029e-05	0.000851774	0.250315	-3.99497	13.1396	52.4923
AGAP002546	0.000140674	0.00108786	0.250604	-3.99037	6.94854	27.7272
AGAP005538	0.00028757	0.00165897	0.250711	-3.98865	5.59715	22.3251
AGAP002142	0.000210834	0.00137226	0.250947	-3.98491	6.38499	25.4436
AGAP007658	0.000302307	0.00171023	0.251055	-3.98318	7.7894	31.0266
AGAP029428	0.00944229	0.0188863	0.251075	-3.98287	0.605789	2.41278
AGAP029745	0.00145336	0.00472978	0.251188	-3.98108	2.42325	9.64712
AGAP002949	0.00027451	0.00161273	0.251437	-3.97714	38.8129	154.365
AGAP005331	0.00013974	0.00108486	0.251602	-3.97452	12.8241	50.9696
AGAP005851	0.000850564	0.00328662	0.251643	-3.97388	2.98525	11.863
AGAP008151	0.00126671	0.00427417	0.251735	-3.97243	9.19849	36.5403
AGAP007596	0.000243823	0.00149941	0.251852	-3.97058	50.5705	200.794
AGAP001882	0.000114672	0.000975938	0.252036	-3.96769	17.9028	71.0328
AGAP006531	0.00062423	0.0026808	0.252046	-3.96752	3.12409	12.3949
AGAP006384	0.000647158	0.00274285	0.252295	-3.96362	6.81086	26.9957
AGAP004535	0.000128768	0.00103859	0.252564	-3.95939	48.1731	190.736
AGAP006665	0.000160191	0.00117972	0.25258	-3.95914	8.74652	34.6287
AGAP001526	0.000196645	0.00131758	0.252785	-3.95593	22.5798	89.324
AGAP013764	0.000253909	0.00153868	0.25295	-3.95336	34.0972	134.798
AGAP004434	0.000127788	0.00103562	0.252975	-3.95296	17.8053	70.3837
AGAP008490	0.000152015	0.00113508	0.253194	-3.94953	10.5885	41.8197
AGAP006749	0.0021214	0.00613057	0.25337	-3.94679	2.14594	8.46958
AGAP002947	0.000252494	0.00153172	0.253564	-3.94377	18.8887	74.4929
AGAP005834	0.0160182	0.0288315	0.253661	-3.94226	6.47664	25.5326
AGAP007396	9.45782e-05	0.000880693	0.253757	-3.94077	13.1268	51.7299
AGAP002605	0.00132695	0.00442493	0.253935	-3.93801	9.90645	39.0117
AGAP003111	0.000232198	0.00145609	0.254076	-3.93583	15.3911	60.5768
AGAP000634	0.000340735	0.00182904	0.254154	-3.93462	7.09011	27.8969
AGAP003902	0.000670814	0.00281419	0.254169	-3.93438	5.9232	23.3041
AGAP013001	0.0053557	0.012187	0.254323	-3.93201	9.60336	37.7605
AGAP004401	0.000129281	0.00103859	0.254363	-3.93139	24.1984	95.1333
AGAP009264	0.000274308	0.00161273	0.25451	-3.92912	75.4501	296.452
AGAP007524	0.000721478	0.00295451	0.25452	-3.92897	2.47044	9.70627
AGAP012363	0.000131331	0.00104861	0.25458	-3.92805	54.7015	214.87
AGAP004412	0.00126414	0.00427216	0.254884	-3.92335	11.6739	45.8008
AGAP002522	0.000404633	0.00203047	0.255105	-3.91995	5.59754	21.9421
AGAP002121	0.000381274	0.0019564	0.255128	-3.91961	4.33547	16.9933
AGAP012187	0.0122354	0.0231739	0.255343	-3.9163	1.02778	4.02508
AGAP012993	0.00351976	0.00889691	0.25551	-3.91374	1.11788	4.37508
AGAP000562	0.00117736	0.00408619	0.255798	-3.90933	25.0812	98.0507
AGAP000875	0.00351418	0.00888698	0.25611	-3.90458	2.56326	10.0084
AGAP010829	0.00714352	0.0152475	0.256342	-3.90104	7.23434	28.2214
AGAP000930	0.00049744	0.00228478	0.256488	-3.89882	21.61	84.2536
AGAP004768	0.00209469	0.00609245	0.256764	-3.89463	19.7112	76.7679
AGAP008619	0.00086383	0.00331401	0.256828	-3.89365	2.37761	9.2576
AGAP005141	7.89909e-05	0.000793003	0.257086	-3.88975	15.5713	60.5686
AGAP029575	0.000180582	0.00125987	0.257139	-3.88895	57.3997	223.225
AGAP003565	0.00114059	0.00399837	0.257223	-3.88768	4.71314	18.3232
AGAP009163	0.000129403	0.00103859	0.257263	-3.88707	7.74027	30.0869
AGAP012402	0.000352348	0.00186911	0.257267	-3.88702	4.71066	18.3104
AGAP010790	0.0259033	0.0426567	0.257332	-3.88602	0.792993	3.08159
AGAP006815	0.000480449	0.00223203	0.25745	-3.88425	6.98912	27.1475
AGAP002902	0.000146262	0.00111276	0.257539	-3.88291	25.7838	100.116
AGAP009936	0.000245716	0.00150677	0.257619	-3.88171	7.83659	30.4194
AGAP002375	0.000228236	0.0014438	0.257679	-3.88079	4.66347	18.0979
AGAP000814	0.000303246	0.00171461	0.257824	-3.87862	3.72861	14.4619
AGAP004233	0.000288617	0.00166324	0.257853	-3.87818	7.45791	28.9231
AGAP029792	0.00139985	0.00461081	0.258005	-3.87589	2.60891	10.1118
AGAP002411	0.00397224	0.00975112	0.258154	-3.87366	1.9726	7.64116
AGAP008270	0.000201042	0.00133424	0.258203	-3.87292	6.0566	23.4567
AGAP001452	0.000220337	0.00140867	0.258487	-3.86866	48.3268	186.96
AGAP004211	0.00032346	0.0017778	0.25858	-3.86727	58.6016	226.628
AGAP003596	0.00571015	0.0128049	0.258753	-3.86469	3.88018	14.9957
AGAP002666	0.000789883	0.00314412	0.258771	-3.86442	14.1883	54.8295
AGAP005893	0.000123236	0.0010178	0.258785	-3.86422	8.71492	33.6763
AGAP010956	0.000259022	0.00155978	0.259061	-3.86009	6.66735	25.7366
AGAP004337	0.00034193	0.00183273	0.259083	-3.85976	3.58665	13.8436
AGAP004240	0.000808293	0.00318457	0.259088	-3.85969	4.01292	15.4886
AGAP001883	0.000785486	0.00312997	0.259142	-3.85889	26.9245	103.899
AGAP005191	0.00104923	0.00377603	0.259262	-3.8571	7.98361	30.7936
AGAP004022	0.000664003	0.00279398	0.259328	-3.85612	2.42208	9.33982
AGAP029778	0.00491904	0.0114562	0.259366	-3.85556	1.95892	7.55274
AGAP002110	0.000374975	0.00194037	0.259373	-3.85545	45.4438	175.206
AGAP007834	0.00050817	0.00231319	0.259377	-3.85539	8.01913	30.9169
AGAP003034	0.000490875	0.00226498	0.259385	-3.85527	3.96418	15.283
AGAP003428	0.000102263	0.000912776	0.259528	-3.85314	35.1897	135.591
AGAP000403	0.000209191	0.0013656	0.259634	-3.85157	177.221	682.579
AGAP004546	0.00037574	0.00194174	0.259705	-3.85052	55.2962	212.919
AGAP004460	0.000203667	0.00134341	0.259981	-3.84643	4.66035	17.9257
AGAP008852	0.012437	0.0234735	0.26053	-3.83833	1.0738	4.12159
AGAP004628	0.000470098	0.00220487	0.260543	-3.83814	13.3412	51.2055
AGAP004870	0.000375295	0.00194037	0.26066	-3.83641	58.4666	224.302
AGAP005575	0.000356675	0.00188374	0.26076	-3.83494	6.61977	25.3864
AGAP008122	0.00113404	0.00398445	0.26094	-3.8323	22.5357	86.3637
AGAP010188	0.000537292	0.00240624	0.261089	-3.8301	102.248	391.622
AGAP012414	7.73954e-05	0.000782714	0.261136	-3.82943	20.6485	79.0719
AGAP012249	0.000291605	0.00167075	0.261172	-3.8289	43.436	166.312
AGAP007517	0.000115627	0.000979658	0.261221	-3.82818	22.8021	87.2907
AGAP002923	0.000604742	0.00261619	0.261293	-3.82712	20.1184	76.9955
AGAP011338	0.00129237	0.00434432	0.261314	-3.82681	2.23565	8.55542
AGAP003707	0.000316125	0.00175755	0.261383	-3.8258	6.01603	23.0161
AGAP006236	0.00207241	0.00605067	0.261744	-3.82053	1.81872	6.94848
AGAP004830	0.000214719	0.00138669	0.261798	-3.81973	80.099	305.957
AGAP008747	0.000240113	0.00148559	0.261852	-3.81894	18.6567	71.2488
AGAP010791	0.00174757	0.00536799	0.261879	-3.81856	6.02108	22.9919
AGAP005129	0.000492387	0.00226888	0.261923	-3.81791	18.432	70.3718
AGAP001946	0.00137444	0.00454822	0.262143	-3.81472	1.67871	6.4038
AGAP007635	0.000169449	0.00121747	0.26251	-3.80937	19.1618	72.9943
AGAP029612	0.000309221	0.00173571	0.26256	-3.80866	13.0596	49.7397
AGAP006668	0.000203341	0.00134309	0.262595	-3.80814	43.2878	164.846
AGAP007699	0.000155623	0.00115711	0.262714	-3.80641	60.0561	228.598
AGAP005904	0.000577921	0.00253259	0.263146	-3.80017	39.6283	150.594
AGAP000005	0.000338881	0.00182362	0.263187	-3.79958	65.1647	247.598
AGAP029590	0.000403128	0.00202614	0.26326	-3.79852	17.4148	66.1505
AGAP000355	0.000361339	0.00189732	0.263263	-3.79849	22.8142	86.6594
AGAP009260	0.00017483	0.00123778	0.263419	-3.79624	20.4164	77.5057
AGAP011171	0.000169085	0.00121747	0.263531	-3.79461	10.0226	38.032
AGAP002313	0.000212449	0.00137862	0.263756	-3.79139	11.8553	44.9479
AGAP011721	0.00539631	0.0122665	0.26377	-3.79119	2.89164	10.9628
AGAP011818	0.000132789	0.00105791	0.263874	-3.78968	14.633	55.4543
AGAP004465	0.00160904	0.00505386	0.263882	-3.78957	4.43569	16.8094
AGAP028588	0.000185383	0.00127079	0.263927	-3.78893	45.6462	172.951
AGAP007412	0.00351709	0.00889225	0.264077	-3.78677	1.25789	4.76334
AGAP005040	0.000161227	0.00118412	0.264205	-3.78495	26.3017	99.5505
AGAP012663	0.000376523	0.00194486	0.264255	-3.78423	4.94272	18.7044
AGAP011332	0.0150699	0.0274462	0.264321	-3.78328	0.65259	2.46893
AGAP001737	0.000192914	0.00130595	0.264683	-3.7781	6.29177	23.771
AGAP011114	0.00031922	0.00176577	0.265022	-3.77328	5.87679	22.1747
AGAP008344	0.00280675	0.00747972	0.265099	-3.77217	1.73361	6.53948
AGAP003294	0.000563153	0.00249008	0.265137	-3.77163	10.7348	40.4875
AGAP005566	0.000511295	0.00232057	0.265168	-3.7712	6.89396	25.9985
AGAP006764	0.00261935	0.00711861	0.26528	-3.76961	1.67793	6.32514
AGAP009939	0.000143186	0.00110261	0.265301	-3.76931	19.2445	72.5384
AGAP009781	0.000231571	0.00145384	0.265343	-3.76871	20.0533	75.5752
AGAP006240	0.000232484	0.00145619	0.265778	-3.76254	23.9296	90.0363
AGAP028565	0.00354045	0.00894086	0.265944	-3.7602	6.7231	25.2802
AGAP010063	0.000298254	0.00169528	0.265959	-3.75998	8.02762	30.1837
AGAP001787	0.000229411	0.00144785	0.266085	-3.7582	12.5331	47.1021
AGAP003035	0.000281461	0.00163909	0.266226	-3.7562	11.0086	41.3504
AGAP001564	0.000378704	0.00195053	0.266418	-3.7535	82.315	308.969
AGAP010645	0.000158947	0.00117398	0.26648	-3.75263	106.391	399.246
AGAP000869	0.000331916	0.00180829	0.266661	-3.75008	24.1319	90.4965
AGAP004039	0.000576767	0.00252856	0.266748	-3.74885	43.6329	163.574
AGAP009453	0.000178164	0.00125211	0.266808	-3.74802	24.4893	91.7863
AGAP007729	0.000227712	0.00144133	0.266918	-3.74647	29.8898	111.981
AGAP004725	0.000641413	0.0027279	0.267058	-3.74451	190.232	712.325
AGAP029057	0.0142095	0.0261613	0.267174	-3.74288	1.00069	3.74546
AGAP005556	8.67378e-05	0.000840829	0.26794	-3.73218	28.1497	105.06
AGAP010918	0.00112968	0.0039766	0.267969	-3.73177	2.42597	9.05317
AGAP007147	0.000898953	0.00340048	0.268087	-3.73014	6.06711	22.6311
AGAP002791	0.0015736	0.00499038	0.268241	-3.72799	2.93614	10.9459
AGAP010483	0.000249874	0.00152231	0.26849	-3.72454	5.40528	20.1321
AGAP007452	0.000818499	0.00320986	0.268553	-3.72366	44.1403	164.364
AGAP012519	9.45689e-05	0.000880693	0.268633	-3.72255	25.3521	94.3742
AGAP007731	0.000201754	0.0013365	0.268664	-3.72212	10.3522	38.532
AGAP005077	0.00105824	0.00379583	0.268666	-3.7221	2.09875	7.81175
AGAP010143	0.000446328	0.00213073	0.268761	-3.72078	22.0463	82.0294
AGAP011139	0.000140036	0.00108486	0.268812	-3.72007	71.1585	264.715
AGAP028671	0.0104389	0.0204151	0.269064	-3.71659	1.79698	6.67865
AGAP008492	0.000307353	0.00172792	0.269105	-3.71602	9.0039	33.4586
AGAP011847	0.000985807	0.00362132	0.269256	-3.71394	4.10419	15.2427
AGAP008489	0.00492761	0.0114712	0.2693	-3.71333	1.11982	4.15827
AGAP008522	0.00123198	0.00420686	0.269405	-3.71188	1.91155	7.09543
AGAP001380	0.000409401	0.00204193	0.269416	-3.71173	32.8967	122.104
AGAP029362	0.000294752	0.00168167	0.269453	-3.71122	6.19623	22.9956
AGAP012018	0.000338683	0.00182346	0.269598	-3.70923	23.1855	86.0002
AGAP028579	0.0040532	0.00988455	0.269682	-3.70807	2.80271	10.3927
AGAP010009	0.000849616	0.00328662	0.270074	-3.70268	8.81864	32.6526
AGAP003062	0.000452685	0.0021512	0.270151	-3.70163	6.29839	23.3143
AGAP007219	0.00618467	0.0135927	0.270223	-3.70065	1.58511	5.86593
AGAP000453	0.000358764	0.00189022	0.270262	-3.70011	39.2886	145.372
AGAP029129	0.00011192	0.000963741	0.270352	-3.69888	29.7424	110.014
AGAP012880	0.00949636	0.0189699	0.270391	-3.69835	1.02172	3.77868
AGAP029258	0.00515058	0.0118601	0.270496	-3.69692	1.34994	4.9906
AGAP008687	0.000256653	0.00154837	0.270673	-3.6945	9.55072	35.2851
AGAP000314	0.00103644	0.00374749	0.27083	-3.69235	8.67746	32.0402
AGAP003992	0.000832454	0.00324195	0.270944	-3.69081	21.1465	78.0475
AGAP004738	0.000370954	0.00192993	0.270962	-3.69056	12.1047	44.6732
AGAP004285	0.00025084	0.00152436	0.271091	-3.6888	11.4742	42.3262
AGAP029726	0.000828406	0.00323318	0.271238	-3.6868	3.16181	11.6569
AGAP009010	0.000588113	0.00255962	0.271301	-3.68594	5.17867	19.0882
AGAP010712	0.0005802	0.00254155	0.271348	-3.68531	10.8724	40.0683
AGAP002174	0.000632864	0.00270752	0.27136	-3.68515	4.99068	18.3914
AGAP012049	0.00221503	0.00631672	0.271377	-3.68492	2.02497	7.46185
AGAP005542	0.000705497	0.00291223	0.271497	-3.68328	26.3099	96.9067
AGAP005769	0.000314607	0.00175493	0.271634	-3.68142	4.75318	17.4985
AGAP008006	0.000151652	0.00113461	0.271822	-3.67887	41.8354	153.907
AGAP013180	0.000872398	0.00333677	0.272053	-3.67575	2.74852	10.1029
AGAP012092	0.000114349	0.000975053	0.272279	-3.67271	47.8061	175.578
AGAP002388	0.00231943	0.00649405	0.272449	-3.67041	2.75241	10.1025
AGAP001900	0.00250703	0.00689305	0.272702	-3.66701	1.67949	6.1587
AGAP011170	0.00053324	0.00239206	0.272759	-3.66624	6.20479	22.7482
AGAP012050	0.000136788	0.0010731	0.272956	-3.66359	24.2542	88.8576
AGAP002646	0.0017489	0.00536836	0.273127	-3.6613	3.63657	13.3146
AGAP006888	0.000226783	0.00143714	0.273136	-3.66118	16.6988	61.1374
AGAP006141	0.00969764	0.0192758	0.273375	-3.65798	7.29563	26.6873
AGAP002194	0.000624406	0.0026808	0.273831	-3.65189	18.9056	69.041
AGAP004545	0.000421555	0.00206896	0.274165	-3.64744	7.46258	27.2193
AGAP011137	0.000722584	0.0029568	0.274168	-3.64739	3.30896	12.0691
AGAP009585	0.000380951	0.0019564	0.274428	-3.64394	3.78046	13.7758
AGAP013733	0.00114182	0.00399879	0.274477	-3.64329	8.99767	32.7811
AGAP008413	0.00049326	0.00227017	0.274544	-3.6424	21.2694	77.4715
AGAP010459	0.000161796	0.00118544	0.274568	-3.64209	16.4543	59.928
AGAP007483	0.00450669	0.0107163	0.274694	-3.64041	2.38189	8.67106
AGAP029738	0.000201703	0.0013365	0.274851	-3.63834	36.6495	133.343
AGAP004188	0.00010057	0.000910606	0.275134	-3.63459	32.4038	117.775
AGAP028444	0.000336418	0.00182038	0.275312	-3.63225	4.77565	17.3463
AGAP029657	0.000576268	0.0025274	0.275332	-3.63198	18.8076	68.3088
AGAP006620	0.000985038	0.00362052	0.27548	-3.63003	5.03826	18.289
AGAP010055	0.000682445	0.00284313	0.275538	-3.62926	10.7808	39.1262
AGAP001801	0.000900839	0.00340285	0.275655	-3.62772	2.5652	9.30585
AGAP003629	0.000448828	0.00213851	0.275756	-3.62639	71.3702	258.816
AGAP003002	0.00124239	0.00422484	0.276058	-3.62242	56.7685	205.639
AGAP003417	0.000159341	0.00117506	0.276188	-3.62073	11.0004	39.8294
AGAP029591	0.0034695	0.00879044	0.276267	-3.61969	2.60773	9.43914
AGAP005476	0.00179203	0.00546197	0.276457	-3.6172	2.65608	9.60758
AGAP001402	0.000248455	0.00151926	0.276557	-3.6159	12.6778	45.8417
AGAP002153	0.000415714	0.00205545	0.276577	-3.61562	19.0724	68.9588
AGAP008236	0.000793171	0.00314938	0.276638	-3.61484	20.2105	73.0575
AGAP012685	0.00148005	0.00478206	0.276713	-3.61385	3.52248	12.7297
AGAP012699	0.00148005	0.00478206	0.276713	-3.61385	3.52248	12.7297
AGAP029674	0.00116383	0.00405296	0.276799	-3.61273	6.66813	24.0901
AGAP003546	0.00412443	0.010014	0.276941	-3.61088	28.1137	101.515
AGAP028026	0.000128175	0.0010372	0.276988	-3.61026	8.38926	30.2874
AGAP008429	0.0113807	0.0218189	0.277087	-3.60898	1.34994	4.87188
AGAP010693	0.000873483	0.00333919	0.277148	-3.60818	14.7012	53.0445
AGAP010352	0.000440287	0.00211835	0.277491	-3.60372	9.14119	32.9423
AGAP005111	0.000351247	0.00186601	0.277506	-3.60352	20.574	74.1388
AGAP029526	0.000217702	0.00139974	0.277656	-3.60158	29.8167	107.387
AGAP007600	0.000270616	0.00159859	0.277688	-3.60117	36.6128	131.849
AGAP028667	0.00883571	0.0179859	0.277733	-3.60058	0.977473	3.51947
AGAP008925	0.000243073	0.00149643	0.277868	-3.59883	12.1279	43.6462
AGAP011446	0.000616546	0.00266087	0.277887	-3.59858	162.5	584.77
AGAP029624	0.000782857	0.00312305	0.27798	-3.59738	9.87597	35.5276
AGAP008263	0.000206139	0.00135229	0.278152	-3.59516	28.3477	101.914
AGAP007216	0.00901865	0.0182418	0.278153	-3.59514	1.21641	4.37317
AGAP006281	0.000552079	0.00245416	0.278325	-3.59292	8.11896	29.1708
AGAP001731	0.000176015	0.00124535	0.278408	-3.59186	39.0769	140.359
AGAP007886	0.000246482	0.00150964	0.278608	-3.58927	8.20556	29.4519
AGAP028050	0.0011122	0.00393713	0.278632	-3.58896	5.92632	21.2693
AGAP004774	0.000398067	0.00201333	0.278776	-3.58711	117.362	420.991
AGAP007912	0.000164271	0.0011943	0.27887	-3.5859	13.0542	46.8109
AGAP012991	0.00325305	0.00836753	0.278964	-3.58469	34.6237	124.115
AGAP000530	0.00212061	0.00612991	0.279081	-3.58319	3.19857	11.4611
AGAP008002	0.000311342	0.00174219	0.279194	-3.58174	6.62171	23.7173
AGAP029700	0.00223793	0.00635862	0.279334	-3.57995	3.3148	11.8668
AGAP004522	0.00021979	0.00140664	0.279338	-3.57989	19.8216	70.9593
AGAP004583	0.0109714	0.0212224	0.279799	-3.57399	0.785199	2.8063
AGAP007551	0.00506202	0.0117085	0.279869	-3.5731	1.44548	5.16486
AGAP013302	0.00139296	0.00459176	0.280238	-3.5684	12.0632	43.0463
AGAP003004	0.000393026	0.00199668	0.280463	-3.56553	9.46918	33.7627
AGAP001879	0.000404742	0.00203047	0.281048	-3.55811	8.34051	29.6764
AGAP029531	0.000673689	0.00282187	0.281184	-3.55639	26.2805	93.4639
AGAP011138	0.000452437	0.00215097	0.281192	-3.55628	33.8805	120.489
AGAP007652	0.00898214	0.0181948	0.281212	-3.55604	0.792215	2.81715
AGAP008753	0.000443358	0.00212699	0.281212	-3.55603	7.64861	27.1987
AGAP011072	0.000412399	0.00204969	0.28166	-3.55038	7.64554	27.1445
AGAP001168	0.000327907	0.00179676	0.281661	-3.55037	30.7747	109.262
AGAP007967	0.000860366	0.00330776	0.28171	-3.54975	40.9707	145.436
AGAP006601	0.000323822	0.00177888	0.281742	-3.54934	44.4493	157.766
AGAP008885	0.00053072	0.00238273	0.28203	-3.54572	11.1954	39.6957
AGAP003302	0.000835203	0.00324915	0.282342	-3.54181	17.1734	60.825
AGAP012420	0.000459525	0.0021732	0.282419	-3.54084	12.9247	45.7642
AGAP029538	0.000705686	0.00291223	0.282461	-3.54031	46.5503	164.802
AGAP001159	0.000636012	0.00271454	0.28268	-3.53758	5.49966	19.4555
AGAP012376	0.00119299	0.00411987	0.282893	-3.5349	3.45209	12.2028
AGAP002022	0.00081487	0.00320348	0.283663	-3.52531	9.61309	33.8891
AGAP001167	0.000145541	0.00110944	0.283668	-3.52525	16.92	59.6471
AGAP000141	0.00169031	0.00526019	0.283802	-3.52359	13.3911	47.1848
AGAP001109	0.000124369	0.00102092	0.283957	-3.52166	53.434	188.176
AGAP001753	0.00124569	0.00422965	0.284021	-3.52087	4.23798	14.9214
AGAP009583	0.0252237	0.0417281	0.28428	-3.51765	0.627168	2.20616
AGAP003890	0.00131505	0.00439634	0.284346	-3.51685	10.5499	37.1023
AGAP004509	0.000297835	0.00169379	0.284352	-3.51677	15.3499	53.9823
AGAP002098	0.0104813	0.0204796	0.284364	-3.51662	1.58316	5.56738
AGAP006810	0.000568711	0.00250136	0.284578	-3.51398	4.00981	14.0904
AGAP004699	0.000239383	0.00148223	0.284599	-3.51372	49.0627	172.393
AGAP004789	0.00348703	0.00883071	0.284778	-3.51151	3.57246	12.5447
AGAP009588	0.000901189	0.00340299	0.284826	-3.51092	4.85145	17.033
AGAP010932	0.000347237	0.00185115	0.284874	-3.51033	7.45985	26.1865
AGAP011933	0.000331523	0.00180814	0.284959	-3.50928	31.0002	108.788
AGAP003368	0.000265841	0.0015833	0.285518	-3.50241	20.8911	73.169
AGAP002822	0.00120218	0.00413465	0.285548	-3.50204	7.59909	26.6123
AGAP010211	0.000399167	0.00201437	0.285598	-3.50143	10.2597	35.9237
AGAP005022	0.00200645	0.00592184	0.285842	-3.49843	2.75171	9.62668
AGAP012417	0.00017481	0.00123778	0.286171	-3.49442	51.1946	178.895
AGAP012577	0.000514591	0.00233046	0.286235	-3.49363	284.043	992.342
AGAP012900	0.0012187	0.00417337	0.286254	-3.4934	8.63835	30.1772
[truncated: 3,751 more rows]
[truncated: 10 more columns]

## Sheet: FB
Feature ID	P-value (KO-FB vs. WT-FB)	FDR step up (KO-FB vs. WT-FB)	Ratio (KO-FB vs. WT-FB)	Fold change (KO-FB vs. WT-FB)	LSMean(KO-FB) (KO-FB vs. WT-FB)	LSMean(WT-FB) (KO-FB vs. WT-FB)
AGAP004700	0.000333069	0.0237386	0.0486909	-20.5377	116.187	2386.21
AGAP009380	0.000134967	0.0178889	0.0489948	-20.4103	96.5214	1970.03
AGAP009385	0.000117496	0.0178889	0.0498084	-20.0769	0.683882	13.7303
AGAP004534	0.000960961	0.0376505	0.0538816	-18.5592	120.034	2227.73
AGAP009385	0.00012184	0.0178889	0.0655568	-15.254	17.2194	262.664
AGAP009002	0.000107635	0.0178889	0.0771879	-12.9554	4.45439	57.7084
AGAP001235	0.000290311	0.0233268	0.0788925	-12.6755	0.827125	10.4842
AGAP011571	0.000533827	0.0283753	0.080118	-12.4816	9.19023	114.709
AGAP008631	0.000326008	0.0235122	0.0805022	-12.422	2.40782	29.91
AGAP007327	1.16715e-05	0.010304	0.0989748	-10.1036	9.55465	96.5361
AGAP029692	4.75902e-05	0.0166737	0.100669	-9.93356	97.6115	969.629
AGAP003976	0.000198758	0.0199921	0.107913	-9.26671	4.12143	38.1921
AGAP005861	0.00138135	0.0452232	0.110024	-9.08896	150.555	1368.39
AGAP009039	6.5509e-05	0.0166737	0.111783	-8.94594	11.8328	105.855
AGAP004530	0.00155959	0.0478566	0.112102	-8.92042	14.5107	129.442
AGAP009463	6.44989e-05	0.0166737	0.11902	-8.40198	43.4068	364.703
AGAP000553	0.000128186	0.0178889	0.125082	-7.99478	2.89157	23.1174
AGAP001548	4.09025e-05	0.0166737	0.139649	-7.16079	49.4612	354.182
AGAP001548	4.09025e-05	0.0166737	0.139649	-7.16079	49.4612	354.182
AGAP001548	0.000136642	0.0178889	0.147216	-6.79274	157.995	1073.22
AGAP004550	0.000319406	0.0234614	0.160663	-6.22419	6.32374	39.3602
AGAP011750	0.000191479	0.0199921	0.166251	-6.01499	8.00689	48.1613
AGAP004375	0.000473169	0.0267857	0.166852	-5.99334	2.41703	14.4861
AGAP005088	0.000129157	0.0178889	0.170082	-5.8795	117.377	690.119
AGAP003601	0.000130353	0.0178889	0.178755	-5.59424	44.5258	249.088
AGAP003934	0.00021197	0.0203354	0.181292	-5.51596	5.00044	27.5822
AGAP006769	0.00066132	0.03257	0.183721	-5.44303	8.30466	45.2025
AGAP007889	0.000115036	0.0178889	0.186995	-5.34775	41.6205	222.576
AGAP007314	0.000437075	0.0264091	0.189648	-5.27292	5.40401	28.4949
AGAP008946	0.000205463	0.0202381	0.191058	-5.23402	61.5419	322.112
AGAP010110	0.00165737	0.0493151	0.191778	-5.21435	9.96558	51.964
AGAP008315	0.000274364	0.0230982	0.193771	-5.16072	41.5667	214.514
AGAP003521	0.000471618	0.0267857	0.194055	-5.15317	24.3553	125.507
AGAP008761	0.000542569	0.0284272	0.196723	-5.0833	225.914	1148.39
AGAP003928	0.000285162	0.0233268	0.200486	-4.98789	25.1394	125.393
AGAP003461	0.000177227	0.0198071	0.201567	-4.96113	17.6501	87.5643
AGAP002101	0.000389824	0.0252703	0.204662	-4.88611	141.354	690.67
AGAP004978	0.00167974	0.0493893	0.205182	-4.87373	78.5531	382.847
AGAP007064	0.00029494	0.0233395	0.209884	-4.76454	62.1844	296.28
AGAP007453	0.00123432	0.0430073	0.210406	-4.75271	496.406	2359.27
AGAP008131	0.000399764	0.0252703	0.210971	-4.73999	32.9809	156.329
AGAP001235	0.000195755	0.0199921	0.212849	-4.69816	9.5417	44.8284
AGAP010234	0.000933972	0.0371689	0.213213	-4.69014	388.28	1821.09
AGAP001721	0.00114153	0.0413383	0.214011	-4.67267	276.69	1292.88
AGAP009823	0.000450239	0.0264091	0.223771	-4.46885	91.5095	408.942
AGAP003614	0.000289724	0.0233268	0.227336	-4.39877	33.291	146.439
AGAP006136	0.000939599	0.0371689	0.230607	-4.33637	10.5991	45.9617
AGAP008584	0.000821621	0.0345853	0.231099	-4.32714	71.4149	309.023
AGAP011045	0.000453527	0.0264091	0.234377	-4.26662	10.281	43.8651
AGAP029634	0.00102716	0.0386164	0.234906	-4.25702	10.4432	44.4567
AGAP012910	0.00102632	0.0386164	0.235201	-4.25168	5.00606	21.2841
AGAP000831	0.000500713	0.027501	0.240636	-4.15565	29.8392	124.001
AGAP000311	0.000379267	0.0249052	0.246649	-4.05434	19.118	77.5108
AGAP004419	0.000811621	0.034311	0.246707	-4.05339	23.4618	95.0999
AGAP010548	0.000696252	0.0326589	0.24979	-4.00336	89.8012	359.507
AGAP006688	0.000678676	0.0326589	0.24979	-4.00336	28.8715	115.583
AGAP008473	0.000937968	0.0371689	0.250951	-3.98484	7.08667	28.2392
AGAP002875	0.000321552	0.0234614	0.252579	-3.95915	23.9424	94.7915
AGAP008631	0.00138211	0.0452232	0.253363	-3.9469	8.49724	33.5378
AGAP007654	0.000735147	0.0329145	0.255705	-3.91075	8.42959	32.966
AGAP007393	0.00117079	0.0420965	0.259312	-3.85635	103.677	399.817
AGAP003303	0.00124508	0.0431292	0.266072	-3.75839	10.6072	39.8659
AGAP008926	0.00119938	0.042804	0.270295	-3.69966	17.1278	63.3671
AGAP005410	0.000751532	0.0330473	0.274605	-3.6416	21.8743	79.6574
AGAP011723	0.00158442	0.048092	0.278998	-3.58426	57.0569	204.506
AGAP011351	0.00145715	0.0460029	0.279624	-3.57623	16.2146	57.9871
AGAP012272	0.00144449	0.0458759	0.289068	-3.45939	15.4361	53.3994
AGAP003534	0.00121002	0.0430073	0.291672	-3.42851	19.8306	67.9895
AGAP011324	0.00130118	0.0437967	0.294864	-3.39139	58.5303	198.499
AGAP004202	0.00146495	0.0461015	0.298743	-3.34735	6.89666	23.0856
AGAP002341	0.000687134	0.0326589	0.299075	-3.34365	69.5681	232.611
AGAP008807	0.00108986	0.0400562	0.30199	-3.31137	54.8567	181.651
AGAP002666	0.00140156	0.0454166	0.303502	-3.29488	23.6553	77.9412
AGAP010386	0.00154653	0.0477533	0.303527	-3.2946	193.741	638.299
AGAP002593	0.000693815	0.0326589	0.305669	-3.27151	50.0856	163.856
AGAP029560	0.000741572	0.0329992	0.308551	-3.24096	50.3952	163.329
AGAP005861	0.00159167	0.048092	0.312376	-3.20128	96.0426	307.459
AGAP007940	0.00137986	0.0452232	0.312636	-3.19861	78.3852	250.724
AGAP007940	0.00137986	0.0452232	0.312636	-3.19861	78.3852	250.724
AGAP009866	0.00128059	0.0436463	0.314113	-3.18357	36.3442	115.704
AGAP000261	0.00101908	0.0386164	0.317416	-3.15044	61.9802	195.265
AGAP008810	0.00155766	0.0478566	0.319102	-3.1338	54.9917	172.333
AGAP002357	0.00153675	0.0477507	0.331298	-3.01843	17.9867	54.2914
AGAP004050	0.00165516	0.0493151	2.78673	2.78673	120.845	43.3646
AGAP004266	0.00169462	0.0495312	2.96169	2.96169	57.6343	19.4599
AGAP003636	0.001134	0.0412173	3.00755	3.00755	143.063	47.5678
AGAP004889	0.00167843	0.0493893	3.04816	3.04816	123.175	40.4098
AGAP004096	0.00171299	0.0497728	3.05257	3.05257	95.4234	31.2601
AGAP007751	0.0013308	0.0443843	3.0576	3.0576	141.998	46.4412
AGAP008931	0.00117101	0.0420965	3.05854	3.05854	85.6643	28.0082
AGAP012382	0.000998443	0.0383159	3.09353	3.09353	69.2255	22.3775
AGAP000182	0.000907146	0.0367711	3.11015	3.11015	166.827	53.6395
AGAP010509	0.00164286	0.0493151	3.1284	3.1284	344.508	110.123
AGAP000313	0.00112624	0.0412173	3.12913	3.12913	218.915	69.9602
AGAP004451	0.00151973	0.0473713	3.1378	3.1378	399.277	127.247
AGAP006921	0.00104577	0.0391665	3.20077	3.20077	51.1036	15.9661
AGAP007480	0.00156845	0.047979	3.22389	3.22389	29.6972	9.21159
AGAP009497	0.00144847	0.0458759	3.2715	3.2715	152.424	46.5915
AGAP009443	0.000840112	0.0351242	3.29456	3.29456	149.786	45.4646
AGAP004904	0.00163943	0.0493151	3.31355	3.31355	477.435	144.086
AGAP029654	0.00127185	0.043499	3.33726	3.33726	108.297	32.4508
AGAP009403	0.000864924	0.0356464	3.35897	3.35897	55.404	16.4943
AGAP029606	0.000765	0.0332316	3.42009	3.42009	81.2435	23.7548
AGAP002718	0.00144329	0.0458759	3.42336	3.42336	27.5492	8.04742
AGAP013185	0.000982491	0.0379511	3.43762	3.43762	36.3525	10.5749
AGAP011223	0.00089465	0.0366252	3.43824	3.43824	108.794	31.6425
AGAP010682	0.00130723	0.0437967	3.51761	3.51761	73.4998	20.8948
AGAP009648	0.00135958	0.0450904	3.52684	3.52684	41.2163	11.6865
AGAP004440	0.000734731	0.0329145	3.53418	3.53418	83.2773	23.5634
AGAP011824	0.000777529	0.0335167	3.56339	3.56339	198.127	55.6007
AGAP005124	0.000849383	0.035153	3.58496	3.58496	81.4989	22.7335
AGAP012097	0.000396283	0.0252703	3.5996	3.5996	124.847	34.6836
AGAP004596	0.000676557	0.0326589	3.66918	3.66918	467.303	127.359
AGAP029757	0.000746027	0.0329992	3.67768	3.67768	167.34	45.5014
AGAP001488	0.000394001	0.0252703	3.71343	3.71343	194.631	52.4126
AGAP002672	0.00113312	0.0412173	3.72161	3.72161	61.3407	16.4823
AGAP028065	0.000493896	0.0274852	3.74242	3.74242	246.558	65.8821
AGAP005247	0.000393282	0.0252703	3.76835	3.76835	72.3433	19.1976
AGAP011932	0.00122504	0.0430073	3.76873	3.76873	20.0004	5.30693
AGAP000220	0.00158173	0.048092	3.77387	3.77387	241.113	63.89
AGAP005656	0.00130593	0.0437967	3.81901	3.81901	17.8446	4.67257
AGAP002418	0.000591622	0.0298845	3.81931	3.81931	93.3407	24.4392
AGAP010600	0.0012479	0.0431292	3.86372	3.86372	655.874	169.752
AGAP005860	0.00043778	0.0264091	3.91411	3.91411	322.448	82.381
AGAP000728	0.000697538	0.0326589	3.92604	3.92604	55.2714	14.0782
AGAP012372	0.00133378	0.0443843	3.93548	3.93548	28.6997	7.29256
AGAP012893	0.000595082	0.0299059	4.01012	4.01012	61.8114	15.4139
AGAP010229	0.000247973	0.0222049	4.0505	4.0505	100.714	24.8645
AGAP012770	0.000637242	0.0317012	4.07222	4.07222	64.5798	15.8586
AGAP000756	0.00035082	0.0238315	4.09183	4.09183	64.6949	15.8108
AGAP007781	0.000729561	0.0329145	4.11796	4.11796	132.809	32.2511
AGAP010416	0.000970131	0.0377699	4.11866	4.11866	30.3371	7.36577
AGAP002353	0.00040022	0.0252703	4.1202	4.1202	37.4742	9.09524
AGAP006267	0.000501105	0.027501	4.15805	4.15805	49.0055	11.7857
AGAP003691	0.000525621	0.0281379	4.17923	4.17923	69.9174	16.7298
AGAP010691	0.000374624	0.0249052	4.19858	4.19858	206.572	49.2005
AGAP010150	0.000701245	0.0326589	4.21465	4.21465	123.85	29.3857
AGAP005124	0.000282983	0.0233268	4.21494	4.21494	69.9491	16.5955
AGAP002914	0.00164796	0.0493151	4.26058	4.26058	20.923	4.91083
AGAP001762	0.000418296	0.0259133	4.28987	4.28987	51.0905	11.9096
AGAP006824	0.000504935	0.027501	4.29441	4.29441	58.339	13.5849
AGAP001792	0.000690502	0.0326589	4.31572	4.31572	78.022	18.0786
AGAP000757	0.0010588	0.0393737	4.34103	4.34103	33.0302	7.60883
AGAP007732	0.0014448	0.0458759	4.34991	4.34991	88.8075	20.416
AGAP011161	0.000452075	0.0264091	4.36924	4.36924	523.978	119.924
AGAP006360	0.000786027	0.0335167	4.36954	4.36954	124.064	28.3929
AGAP011053	0.00118065	0.0422888	4.37017	4.37017	113.164	25.8946
AGAP010428	0.000339952	0.0237386	4.37462	4.37462	188.168	43.0135
AGAP004092	0.000482422	0.0269992	4.37464	4.37464	41.9519	9.5898
AGAP004352	0.000759724	0.0332316	4.38265	4.38265	229.26	52.3107
AGAP010139	0.000715623	0.0327855	4.42364	4.42364	279.402	63.161
AGAP013231	0.000303426	0.0234614	4.47196	4.47196	80.7479	18.0565
AGAP003205	0.000505771	0.027501	4.4892	4.4892	157.13	35.0018
AGAP004977	0.000550591	0.0286948	4.49106	4.49106	917.096	204.205
AGAP007460	0.000178838	0.0198071	4.54835	4.54835	266.858	58.6714
AGAP010640	0.00073258	0.0329145	4.55589	4.55589	106.171	23.3042
AGAP009633	0.000441128	0.0264091	4.56122	4.56122	36.3604	7.97163
AGAP010463	0.000583677	0.0296351	4.56129	4.56129	26.9262	5.90321
AGAP010885	0.000712841	0.0327855	4.56823	4.56823	457.335	100.112
AGAP009311	0.000241318	0.0220091	4.57576	4.57576	79.1837	17.305
AGAP003139	0.000702912	0.0326589	4.57811	4.57811	718.668	156.979
AGAP000315	0.000200936	0.0199921	4.58996	4.58996	189.055	41.1888
AGAP012146	0.000340143	0.0237386	4.60254	4.60254	74.8699	16.2671
AGAP028564	0.00089611	0.0366252	4.63076	4.63076	29.4717	6.36434
AGAP008536	0.000135444	0.0178889	4.64832	4.64832	163.312	35.1337
AGAP012845	0.000765844	0.0332316	4.67987	4.67987	26.4826	5.65884
AGAP000188	0.000347178	0.0238315	4.72963	4.72963	53.386	11.2876
AGAP005323	0.00123564	0.0430073	4.73841	4.73841	33.0972	6.98488
AGAP008516	0.000464139	0.02658	4.73896	4.73896	56.4808	11.9184
AGAP005175	0.000296187	0.0233395	4.78349	4.78349	543.276	113.573
AGAP006646	0.000214874	0.0203354	4.78782	4.78782	49.6599	10.3721
AGAP011531	0.000267219	0.0228768	4.86065	4.86065	99.1304	20.3945
AGAP003358	0.000713778	0.0327855	4.86716	4.86716	26.0498	5.35215
AGAP001706	0.0015905	0.048092	4.87003	4.87003	50.5876	10.3875
AGAP013245	0.0017026	0.0496172	4.88503	4.88503	9.84274	2.01488
AGAP009240	0.00167685	0.0493893	4.89406	4.89406	14.8058	3.02525
AGAP000238	0.000149121	0.0179128	4.9262	4.9262	70.0992	14.2299
AGAP003725	0.00105929	0.0393737	4.9265	4.9265	32.776	6.65301
AGAP009622	0.000148721	0.0179128	4.98388	4.98388	94.5932	18.9798
AGAP010156	0.000538698	0.0283753	5.0069	5.0069	1165.17	232.714
AGAP006729	0.000120298	0.0178889	5.00817	5.00817	78.1757	15.6096
AGAP009193	0.000181678	0.0198071	5.01365	5.01365	116.793	23.2951
AGAP005175	0.000342221	0.0237386	5.02772	5.02772	720.345	143.275
AGAP005972	0.00143052	0.0458759	5.03608	5.03608	533.683	105.972
AGAP003483	0.00045312	0.0264091	5.05487	5.05487	23.2092	4.59146
AGAP009660	0.000124116	0.0178889	5.18388	5.18388	315.18	60.8
AGAP003373	0.00148341	0.0465338	5.20051	5.20051	12.6211	2.4269
AGAP011552	0.00010337	0.0178631	5.21848	5.21848	73.2908	14.0445
AGAP006610	0.000999716	0.0383159	5.31138	5.31138	16.2878	3.06658
AGAP005009	0.00140169	0.0454166	5.31857	5.31857	645.698	121.404
AGAP001480	0.000963242	0.0376505	5.40528	5.40528	15.8618	2.9345
AGAP011051	0.000954438	0.0376049	5.42266	5.42266	36.5576	6.74164
AGAP012662	0.000785946	0.0335167	5.43625	5.43625	283.465	52.1435
AGAP007633	0.00130699	0.0437967	5.49247	5.49247	641.389	116.776
AGAP000719	0.000572002	0.0291928	5.54152	5.54152	1095.9	197.761
AGAP008521	0.000255106	0.0222371	5.5838	5.5838	551.074	98.6916
AGAP009944	0.000535836	0.0283753	5.59377	5.59377	220.81	39.4742
AGAP009922	0.000337178	0.0237386	5.60539	5.60539	24.0934	4.29825
AGAP000901	0.00138654	0.0452232	5.63156	5.63156	1603.58	284.748
AGAP009251	0.000136487	0.0178889	5.67091	5.67091	53.7412	9.47664
AGAP010968	0.000210696	0.0203354	5.72403	5.72403	964.673	168.53
AGAP007711	0.000313371	0.0234614	5.79794	5.79794	964.785	166.401
AGAP010155	0.000350135	0.0238315	5.81095	5.81095	242.466	41.7257
AGAP007860	0.00024706	0.0222049	5.83796	5.83796	30.1324	5.16146
AGAP000184	0.000637121	0.0317012	5.91679	5.91679	2635.8	445.478
AGAP001281	0.000310764	0.0234614	6.01268	6.01268	156.431	26.0168
AGAP013036	0.000120433	0.0178889	6.0232	6.0232	34.3669	5.70574
AGAP011564	0.000563788	0.0289235	6.04578	6.04578	14.6185	2.41796
AGAP004144	0.000479182	0.0269711	6.04747	6.04747	18.7535	3.10105
AGAP007700	0.000521868	0.0280896	6.16691	6.16691	29.6199	4.80305
AGAP009192	0.000190431	0.0199921	6.1863	6.1863	35.3792	5.71896
AGAP004002	0.000437037	0.0264091	6.29072	6.29072	358.789	57.0347
AGAP012616	0.000318246	0.0234614	6.31442	6.31442	58.8048	9.31278
AGAP002800	0.000669696	0.0326589	6.36008	6.36008	25.3216	3.98133
AGAP028406	0.000841555	0.0351242	6.42667	6.42667	21.1776	3.29527
AGAP002914	0.000790506	0.0335624	6.44102	6.44102	49.0768	7.6194
AGAP002992	7.03353e-05	0.0166737	6.48774	6.48774	58.7234	9.05144
AGAP012007	0.000358802	0.0242069	6.51438	6.51438	22.1765	3.40423
AGAP005552	0.000134692	0.0178889	6.59842	6.59842	324.603	49.194
AGAP007479	0.000251688	0.0222371	6.72119	6.72119	25.3049	3.76495
AGAP003785	0.00107359	0.039755	6.74997	6.74997	11.7262	1.73722
AGAP003245	0.000177957	0.0198071	6.90585	6.90585	25.6808	3.71869
AGAP004948	0.000143341	0.0178889	7.0348	7.0348	43.6206	6.20069
AGAP013202	7.87923e-05	0.0166737	7.07169	7.07169	94.9916	13.4326
AGAP007901	0.00102496	0.0386164	7.07928	7.07928	14.7185	2.07909
AGAP003474	0.00102455	0.0386164	7.14776	7.14776	1058.3	148.061
AGAP009252	4.72975e-05	0.0166737	7.18959	7.18959	50.4755	7.02065
AGAP029598	0.000216774	0.0203354	7.20232	7.20232	72.1987	10.0244
AGAP007663	2.5332e-05	0.0131327	7.20454	7.20454	229.584	31.8666
AGAP001945	9.26117e-05	0.0171357	7.23121	7.23121	57.4187	7.9404
AGAP003584	0.000747088	0.0329992	7.29787	7.29787	182.487	25.0055
AGAP001635	8.4313e-05	0.0168266	7.51873	7.51873	80.0418	10.6456
AGAP028440	0.000926435	0.0370951	7.51901	7.51901	15.1148	2.01021
AGAP001374	0.00126587	0.043499	7.55731	7.55731	255.085	33.7534
AGAP011050	4.31352e-05	0.0166737	7.60809	7.60809	197.991	26.0238
AGAP002186	7.32447e-05	0.0166737	7.62512	7.62512	520.18	68.2192
AGAP000181	0.000733818	0.0329145	7.71463	7.71463	55.7806	7.2305
AGAP007045	9.5057e-05	0.0171357	7.72732	7.72732	65.7614	8.51024
AGAP001989	0.000406076	0.0254767	7.74	7.74	1621.02	209.434
AGAP009556	0.000229357	0.0213129	7.74344	7.74344	15.7425	2.03302
AGAP013544	0.000179321	0.0198071	7.81214	7.81214	53.277	6.81977
AGAP003422	0.000147628	0.0179128	7.97466	7.97466	71.6025	8.97876
AGAP005931	0.0006905	0.0326589	8.09119	8.09119	110.959	13.7135
AGAP028164	0.000162662	0.0193039	8.09226	8.09226	2316.82	286.3
AGAP007784	0.000215596	0.0203354	8.10113	8.10113	2409	297.367
AGAP007939	0.000200594	0.0199921	8.13488	8.13488	2115.65	260.071
AGAP010733	4.36624e-05	0.0166737	8.20662	8.20662	549.039	66.9019
AGAP004199	0.00127018	0.043499	8.36067	8.36067	161.581	19.3263
AGAP013146	0.000289926	0.0233268	8.45617	8.45617	34.012	4.02215
AGAP005323	8.12524e-05	0.0166737	8.57234	8.57234	179.586	20.9495
AGAP005342	9.56815e-05	0.0171357	8.74053	8.74053	23.0561	2.63784
AGAP011359	0.00154473	0.0477533	8.76724	8.76724	7.39024	0.842938
AGAP000117	0.000409038	0.0255002	8.82446	8.82446	48.4133	5.48626
AGAP008404	0.000200454	0.0199921	9.13887	9.13887	155.76	17.0437
AGAP012010	7.46148e-05	0.0166737	9.20499	9.20499	460.52	50.0294
AGAP012627	0.00043194	0.0264091	9.28862	9.28862	11.9273	1.28407
AGAP005956	0.000123377	0.0178889	9.31924	9.31924	34.4936	3.70133
AGAP000097	2.16243e-05	0.0124168	9.32815	9.32815	72.8909	7.81407
AGAP001010	6.23583e-05	0.0166737	9.5286	9.5286	71.7917	7.53434
AGAP013146	0.000310893	0.0234614	9.8273	9.8273	42.0081	4.27464
AGAP003571	1.25531e-05	0.010304	9.90853	9.90853	87.8775	8.86887
AGAP008403	7.28451e-05	0.0166737	9.93436	9.93436	22.3386	2.24862
AGAP011852	0.00107958	0.0398273	9.99054	9.99054	47.8116	4.78568
AGAP007400	0.000240251	0.0220091	10.0144	10.0144	234.688	23.4349
AGAP008537	0.000455791	0.0264091	10.0151	10.0151	105.868	10.5708
AGAP002503	0.000656069	0.0324738	10.1373	10.1373	1496.12	147.585
AGAP009159	8.02064e-05	0.0166737	10.2049	10.2049	42.9165	4.20548
AGAP013393	0.0012198	0.0430073	10.5932	10.5932	10.3876	0.980594
AGAP007014	0.000142001	0.0178889	10.6771	10.6771	18.6605	1.74771
AGAP003494	0.000133812	0.0178889	10.8093	10.8093	34.4095	3.18332
AGAP012696	0.000920005	0.036988	10.846	10.846	7.18478	0.662434
AGAP029126	5.66015e-05	0.0166737	10.9518	10.9518	223.199	20.3802
AGAP009311	9.99491e-05	0.0175803	11.0567	11.0567	26.6854	2.41351
AGAP003289	0.000903595	0.0367711	11.4687	11.4687	18.8729	1.64561
AGAP013400	0.000173597	0.0198071	11.4945	11.4945	1554.73	135.258
AGAP000481	0.000141841	0.0178889	11.5147	11.5147	34.978	3.03769
AGAP000304	9.36628e-06	0.010304	11.6148	11.6148	86.8091	7.47399
AGAP013189	1.80842e-05	0.0121331	11.6294	11.6294	774.465	66.5952
AGAP029784	0.000562904	0.0289235	11.7016	11.7016	265.962	22.7287
AGAP013146	5.75873e-05	0.0166737	11.7164	11.7164	22.6026	1.92914
AGAP003571	6.02405e-05	0.0166737	11.8585	11.8585	77.9766	6.57557
AGAP006821	8.65729e-05	0.0168266	11.9853	11.9853	1352.49	112.845
AGAP006327	0.000165961	0.0194609	12.1135	12.1135	69.7599	5.75887
AGAP012217	0.000455161	0.0264091	12.5273	12.5273	21.4172	1.70964
AGAP009056	0.000315681	0.0234614	12.6015	12.6015	35.6342	2.82779
AGAP007752	0.00097679	0.0378794	12.7467	12.7467	14.4178	1.1311
AGAP008537	0.000508141	0.027501	12.8659	12.8659	176.036	13.6824
AGAP008582	1.05507e-05	0.010304	13.1035	13.1035	398.562	30.4164
AGAP011666	0.00031791	0.0234614	13.7596	13.7596	54.136	3.93443
AGAP004501	8.88309e-05	0.0168266	13.893	13.893	19.417	1.39762
AGAP008227	4.31896e-05	0.0166737	14.725	14.725	538.869	36.5956
AGAP007374	1.69618e-05	0.0121331	14.7508	14.7508	78.6598	5.33259
AGAP003168	0.000327023	0.0235122	14.8452	14.8452	5060.28	340.87
AGAP008369	6.61093e-05	0.0166737	15.3977	15.3977	255.761	16.6103
AGAP029289	4.79036e-06	0.010304	15.4456	15.4456	93.0199	6.02241
AGAP028641	9.55052e-06	0.010304	16.08	16.08	230.291	14.3215
AGAP001717	7.90293e-05	0.0166737	16.7198	16.7198	40.5167	2.42328
AGAP006904	0.000143475	0.0178889	17.0823	17.0823	40.7704	2.3867
AGAP010761	0.000254314	0.0222371	17.2306	17.2306	39.9662	2.31949
AGAP010563	0.000316767	0.0234614	17.8013	17.8013	71.3871	4.01022
AGAP005752	7.10311e-05	0.0166737	18.001	18.001	64.5917	3.58822
AGAP011224	0.000378777	0.0249052	18.1888	18.1888	93.7788	5.15586
AGAP012296	0.00149357	0.0467036	18.2961	18.2961	20.6425	1.12825
AGAP005645	8.84154e-05	0.0168266	18.3422	18.3422	70.355	3.83569
AGAP007457	5.26586e-05	0.0166737	18.756	18.756	41.7815	2.22763
AGAP029078	8.95644e-06	0.010304	18.9476	18.9476	1905.58	100.571
AGAP002518	0.000372623	0.0249052	19.1695	19.1695	4375.07	228.231
AGAP008216	0.000133017	0.0178889	19.3175	19.3175	329.696	17.0673
AGAP009219	0.00141853	0.0456617	19.5053	19.5053	54.4745	2.79281
AGAP012216	0.000681592	0.0326589	19.9556	19.9556	34.2064	1.71413
AGAP006724	0.000263409	0.0227595	20.4893	20.4893	27.9061	1.36199
AGAP013755	6.07595e-05	0.0166737	20.6158	20.6158	739.291	35.8604
AGAP011148	0.000558442	0.0289235	21.8313	21.8313	6.04944	0.277099
AGAP028586	5.60606e-05	0.0166737	22.5864	22.5864	15.2462	0.675018
AGAP001476	6.8727e-06	0.010304	23.9831	23.9831	107.141	4.46734
AGAP012957	6.13538e-05	0.0166737	24.4958	24.4958	43.9701	1.795
AGAP008922	0.00122655	0.0430073	24.7358	24.7358	13.0627	0.528088
AGAP009218	0.00169157	0.0495312	24.9817	24.9817	240.44	9.62463
AGAP003473	1.10597e-05	0.010304	27.1164	27.1164	104.618	3.85811
AGAP006653	0.000782438	0.0335167	28.7058	28.7058	32.4379	1.13001
AGAP000468	0.0016622	0.0493151	29.2817	29.2817	168.33	5.74863
AGAP000046	5.62435e-05	0.0166737	33.3833	33.3833	25.6573	0.768567
AGAP010123	1.0566e-05	0.010304	34.0654	34.0654	64.1048	1.88181
AGAP006904	0.00018299	0.0198071	36.1294	36.1294	40.3088	1.11568
AGAP013124	0.00141592	0.0456617	41.0635	41.0635	32.8901	0.800958
AGAP009521	1.84768e-05	0.0121331	43.0333	43.0333	49.0187	1.13909
AGAP013305	0.000269412	0.0228768	45.5568	45.5568	30.3655	0.666541
AGAP001588	0.0012274	0.0430073	52.1955	52.1955	183.431	3.51431
AGAP008593	0.000463841	0.02658	54.7529	54.7529	38.8676	0.709872
AGAP001628	0.001293	0.0437967	63.6271	63.6271	36.1811	0.568643
AGAP008237	0.000291289	0.0233268	66.6273	66.6273	44.5257	0.66828
AGAP000834	0.00091426	0.0369076	84.5911	84.5911	64.2028	0.758978
AGAP002588	7.68015e-07	0.00756495	85.2404	85.2404	341.999	4.01217
AGAP011225	5.66374e-05	0.0166737	97.6341	97.6341	21.338	0.218551
AGAP008215	2.26906e-05	0.0124168	119.76	119.76	34.227	0.285797
AGAP011909	0.000845996	0.035153	125.359	125.359	15.9789	0.127465
AGAP010658	6.29101e-06	0.010304	126.866	126.866	3372.88	26.5862
AGAP008547	2.13336e-05	0.0124168	160.249	160.249	51.1557	0.319225
AGAP029067	0.000188874	0.0199921	194.064	194.064	216.463	1.11542

## Sheet: OV
Gene symbol	P-value (KO-OV vs. WT-OV)	FDR step up (KO-OV vs. WT-OV)	Ratio (KO-OV vs. WT-OV)	Fold change (KO-OV vs. WT-OV)	LSMean(KO-OV) (KO-OV vs. WT-OV)	LSMean(WT-OV) (KO-OV vs. WT-OV)
AGAP028223	1.0681e-05	3.41332e-05	3.3974e-05	-29434.3	0.0156931	461.914
AGAP000427	1.33161e-05	4.07392e-05	3.72939e-05	-26814	0.0187528	502.838
AGAP004038	9.51891e-05	0.000209114	4.59497e-05	-21762.9	0.266172	5792.69
AGAP010789	2.10302e-05	5.93268e-05	4.76884e-05	-20969.4	0.0322765	676.819
AGAP003080	3.23427e-05	8.42661e-05	6.20426e-05	-16118	0.0317813	512.25
AGAP005733	3.3994e-05	8.77027e-05	8.79184e-05	-11374.2	0.0374056	425.459
AGAP004036	4.44209e-05	0.000110257	9.12165e-05	-10962.9	0.0343459	376.531
AGAP007959	7.11418e-05	0.000162891	0.000120555	-8294.96	0.0529987	439.622
AGAP003545	7.98848e-10	1.23141e-07	0.000122509	-8162.67	0.344339	2810.72
AGAP006241	9.54987e-05	0.000209682	0.000123001	-8130.02	0.0685918	557.652
AGAP000835	6.08537e-05	0.0001431	0.000149835	-6674.03	0.0624722	416.941
AGAP007300	7.14847e-05	0.000163493	0.000192573	-5192.85	0.0624722	324.409
AGAP028622	0.000103372	0.000225245	0.000197032	-5075.31	0.0563054	285.768
AGAP006098	8.43358e-05	0.000188821	0.000293229	-3410.31	0.0483647	164.939
AGAP008638	0.000181809	0.000369536	0.00029441	-3396.63	0.099194	336.925
AGAP010974	0.000113815	0.000244888	0.000298432	-3350.85	0.0936583	313.835
AGAP028652	0.000163052	0.000335832	0.000349959	-2857.48	0.055151	157.593
AGAP006176	0.000503075	0.000911349	0.000391822	-2552.18	0.222859	568.777
AGAP003086	0.000255339	0.000499027	0.000464821	-2151.37	0.128105	275.601
AGAP007598	0.000256963	0.000501005	0.000525594	-1902.61	0.0634626	120.744
AGAP007767	3.12336e-11	7.66762e-08	0.00055903	-1788.81	0.148538	265.706
AGAP007122	3.25089e-10	1.05259e-07	0.000581336	-1720.17	0.404258	695.395
AGAP006827	0.00026135	0.000508226	0.00058846	-1699.35	0.065532	111.362
AGAP011220	0.00042284	0.000778409	0.000635726	-1573	0.157021	246.994
AGAP005547	1.18475e-08	4.14595e-07	0.000692817	-1443.38	0.567398	818.974
AGAP007365	9.08693e-12	7.27391e-08	0.000703833	-1420.79	3.36964	4787.56
AGAP011897	1.18094e-08	4.14595e-07	0.000704354	-1419.74	0.234603	333.076
AGAP009474	9.60704e-08	1.22232e-06	0.000713128	-1402.27	0.136004	190.715
AGAP029321	0.000314097	0.000594546	0.000745664	-1341.09	0.0670175	89.8763
AGAP003087	0.000288917	0.000554192	0.000773835	-1292.26	0.0529987	68.4883
AGAP005548	7.6188e-09	3.62748e-07	0.000776974	-1287.05	0.195306	251.368
AGAP002622	0.000611821	0.00108457	0.000842989	-1186.26	0.271301	321.833
AGAP007364	3.32042e-10	1.05259e-07	0.000986694	-1013.49	1.08736	1102.02
AGAP008410	1.60339e-07	1.64305e-06	0.00107262	-932.294	0.226414	211.085
AGAP013745	0.000773869	0.00133962	0.00118104	-846.713	0.178934	151.506
AGAP001360	6.22285e-08	9.46266e-07	0.00131998	-757.589	0.145478	110.212
AGAP010699	8.04699e-11	7.66762e-08	0.00162552	-615.188	0.270423	166.361
AGAP029734	7.33978e-11	7.66762e-08	0.00172125	-580.972	0.270423	157.108
AGAP006404	4.62803e-08	8.12229e-07	0.00174375	-573.477	0.0665223	38.149
AGAP004963	4.31497e-11	7.66762e-08	0.00195541	-511.402	1.98177	1013.48
AGAP004052	1.89848e-07	1.80809e-06	0.00200789	-498.035	0.208841	104.01
AGAP029461	5.16947e-08	8.57838e-07	0.00209423	-477.502	0.13038	62.2568
AGAP001781	0.00102343	0.00172811	0.00210211	-475.713	0.161856	76.997
AGAP029584	1.43715e-07	1.55922e-06	0.00218457	-457.756	1.28011	585.978
AGAP013246	1.05576e-07	1.28721e-06	0.00218933	-456.761	0.150112	68.5654
AGAP012894	4.7576e-05	0.000116918	0.00238379	-419.499	0.12545	52.6264
AGAP002134	3.60915e-08	7.30854e-07	0.00246365	-405.902	54.8543	22265.4
AGAP005253	5.99745e-10	1.06663e-07	0.00253478	-394.511	0.533142	210.33
AGAP010387	1.12689e-07	1.33416e-06	0.00270071	-370.273	0.422304	156.368
AGAP008739	0.000774506	0.00134044	0.00279451	-357.844	0.531012	190.019
AGAP003290	3.58038e-09	2.70099e-07	0.00284868	-351.04	1.11427	391.152
AGAP009682	5.57242e-10	1.05259e-07	0.00288437	-346.696	2.39305	829.659
AGAP007552	7.33973e-09	3.62748e-07	0.00289162	-345.827	1.03608	358.304
AGAP001333	1.86448e-07	1.78401e-06	0.00301223	-331.98	0.309215	102.653
AGAP007280	6.5183e-06	2.30152e-05	0.00302827	-330.221	0.226909	74.9303
AGAP028522	7.90307e-09	3.62748e-07	0.00307848	-324.835	0.534426	173.6
AGAP004962	5.47263e-10	1.05259e-07	0.00324799	-307.883	2.32644	716.27
AGAP009151	0.00305469	0.00464419	0.00327417	-305.421	0.570858	174.352
AGAP006023	1.7175e-10	8.32391e-08	0.00339612	-294.453	17.4074	5125.67
AGAP028466	3.31892e-07	2.56663e-06	0.00351267	-284.684	0.160081	45.5723
AGAP008696	2.24303e-08	5.69248e-07	0.00352227	-283.908	23.5604	6688.97
AGAP000553	2.09176e-09	2.03722e-07	0.0035381	-282.638	0.6798	192.137
AGAP001949	6.42683e-06	2.2765e-05	0.00355081	-281.626	0.446109	125.636
AGAP011622	0.00173594	0.00277429	0.00358851	-278.667	0.271301	75.6029
AGAP004008	0.0028127	0.0043172	0.00375975	-265.975	0.656251	174.547
AGAP001980	4.758e-08	8.26438e-07	0.00382542	-261.409	0.435739	113.906
AGAP013324	1.10078e-08	4.06126e-07	0.00435236	-229.761	0.380476	87.4185
AGAP008015	7.50789e-09	3.62748e-07	0.00443264	-225.599	2.10762	475.476
AGAP012375	1.12622e-08	4.10644e-07	0.00445292	-224.572	0.444713	99.8699
AGAP002322	0.00305589	0.0046443	0.00446228	-224.101	0.479281	107.407
AGAP008878	1.40868e-07	1.55294e-06	0.00460872	-216.98	1.49579	324.556
AGAP005058	2.72103e-07	2.28582e-06	0.00476921	-209.678	0.103333	21.6666
AGAP009091	5.66491e-10	1.05259e-07	0.00513511	-194.738	3.23537	630.049
AGAP013259	0.00382687	0.00570994	0.00546366	-183.028	0.362206	66.2938
AGAP001336	2.52062e-06	1.10333e-05	0.00590579	-169.325	1.97951	335.181
AGAP007718	0.00400518	0.0059597	0.00595782	-167.847	0.425569	71.4304
AGAP010645	4.52407e-08	8.11653e-07	0.00599532	-166.797	2.3682	395.008
AGAP005388	7.26902e-06	2.50075e-05	0.00612516	-163.261	0.368121	60.0997
AGAP001214	1.89817e-06	8.98146e-06	0.00640741	-156.069	1.11906	174.651
AGAP009656	9.83168e-09	3.83643e-07	0.00644321	-155.202	0.595514	92.4251
AGAP011845	2.18825e-09	2.10613e-07	0.00645867	-154.831	4.45773	690.193
AGAP006781	3.02785e-06	1.2664e-05	0.00649604	-153.94	0.238152	36.6612
AGAP004825	6.04851e-08	9.33415e-07	0.00684794	-146.029	1.09028	159.213
AGAP029440	0.00351271	0.00528262	0.00752554	-132.881	0.225349	29.9445
AGAP010828	1.85046e-05	5.32861e-05	0.00778988	-128.372	0.528582	67.855
AGAP029481	3.64032e-09	2.70099e-07	0.00782738	-127.757	3.47534	443.998
AGAP009448	8.52772e-10	1.26846e-07	0.00817309	-122.353	1.67969	205.515
AGAP009641	1.27504e-07	1.45497e-06	0.00835646	-119.668	0.684261	81.8841
AGAP012196	5.09528e-08	8.55944e-07	0.00841432	-118.845	0.345329	41.0406
AGAP007134	2.273e-06	1.02398e-05	0.00904794	-110.522	0.861143	95.1756
AGAP012577	2.9984e-08	6.71538e-07	0.00909621	-109.936	14.6551	1611.12
AGAP005763	3.66528e-07	2.73842e-06	0.00912159	-109.63	0.888428	97.3984
AGAP000879	3.22486e-06	1.3291e-05	0.00913837	-109.429	2.1488	235.14
AGAP009792	9.00203e-09	3.79616e-07	0.00931026	-107.408	4.43476	476.331
AGAP007669	2.35767e-05	6.50746e-05	0.0095921	-104.252	0.405441	42.2682
AGAP002478	3.83949e-08	7.43998e-07	0.00968361	-103.267	3.22354	332.886
AGAP006654	2.64352e-08	6.23246e-07	0.00986211	-101.398	0.748702	75.917
AGAP011831	2.45437e-09	2.2065e-07	0.0100627	-99.3772	5.35859	532.522
AGAP003225	3.36143e-07	2.58944e-06	0.0105053	-95.1902	0.335767	31.9617
AGAP012974	2.95693e-06	1.24694e-05	0.0106294	-94.0789	0.805558	75.786
AGAP029404	2.38257e-07	2.10268e-06	0.0109844	-91.0383	0.279313	25.4282
AGAP011694	0.00495954	0.00723889	0.0110622	-90.3978	0.859699	77.7149
AGAP029735	1.59438e-07	1.64071e-06	0.0111049	-90.0505	0.801466	72.1725
AGAP005949	5.49903e-10	1.05259e-07	0.0112343	-89.013	6.11066	543.928
AGAP012040	9.07528e-09	3.80743e-07	0.0115141	-86.85	1.87894	163.186
AGAP007641	1.36872e-06	7.10574e-06	0.0115986	-86.2175	0.680879	58.7037
AGAP004156	1.14783e-06	6.26332e-06	0.0121369	-82.3933	0.183465	15.1163
AGAP009338	1.65236e-08	4.94612e-07	0.012563	-79.5985	2.9546	235.182
AGAP003743	9.90513e-08	1.23905e-06	0.0131127	-76.2621	1.77051	135.023
AGAP003342	3.28203e-08	6.9741e-07	0.0134346	-74.4344	1.12697	83.8854
AGAP028005	1.03603e-05	3.33035e-05	0.0139469	-71.7006	0.509967	36.5649
AGAP007411	2.45208e-06	1.08026e-05	0.0144428	-69.2389	0.48747	33.7519
AGAP005914	5.48785e-10	1.05259e-07	0.0144579	-69.1666	5.62643	389.161
AGAP009751	9.45601e-09	3.81082e-07	0.0144867	-69.0287	19.2609	1329.55
AGAP009295	5.55722e-06	2.02207e-05	0.0146271	-68.3664	0.718394	49.114
AGAP004018	2.98179e-07	2.42727e-06	0.0149272	-66.9918	3.28423	220.016
AGAP009442	1.18894e-08	4.14595e-07	0.0150302	-66.5326	3.10888	206.842
AGAP012571	2.37684e-05	6.54861e-05	0.015601	-64.0983	5.51852	353.728
AGAP002100	3.34554e-06	1.36634e-05	0.0157489	-63.4964	0.45655	28.9892
AGAP001453	1.0155e-08	3.90038e-07	0.0158347	-63.1523	0.698074	44.085
AGAP000772	1.66135e-06	8.11434e-06	0.0167932	-59.5478	0.541153	32.2245
AGAP013060	3.77372e-06	1.4936e-05	0.0171208	-58.4086	13.632	796.227
AGAP004707	3.53081e-05	9.05504e-05	0.017128	-58.3839	0.838594	48.9603
AGAP006702	3.43611e-07	2.62998e-06	0.0171736	-58.2289	14.7329	857.88
AGAP009312	3.25523e-07	2.53388e-06	0.0173046	-57.7881	13.8648	801.223
AGAP011238	4.12671e-08	7.69034e-07	0.0173231	-57.7264	1.91994	110.831
AGAP007439	0.000123439	0.000263052	0.0173396	-57.6714	0.223443	12.8863
AGAP004693	1.38762e-06	7.1703e-06	0.0174246	-57.3903	0.535328	30.7226
AGAP028567	6.69705e-06	2.35217e-05	0.0175805	-56.8813	0.342847	19.5016
AGAP029441	8.32593e-07	4.98182e-06	0.0179247	-55.7891	0.763502	42.595
AGAP002899	1.06618e-07	1.29606e-06	0.017979	-55.6204	0.359843	20.0146
AGAP006762	1.73914e-08	5.08138e-07	0.0179977	-55.5628	1.81857	101.045
AGAP029811	4.88071e-09	3.16898e-07	0.0184331	-54.2504	4.21135	228.467
AGAP009583	1.68172e-06	8.18936e-06	0.0188606	-53.0206	0.34346	18.2105
AGAP029769	3.12558e-05	8.19302e-05	0.0189586	-52.7465	0.682014	35.9738
AGAP002648	8.62286e-07	5.10694e-06	0.019175	-52.1513	0.294906	15.3797
AGAP004572	3.0918e-05	8.11746e-05	0.0195907	-51.0446	4.73508	241.7
AGAP001993	7.4806e-08	1.05697e-06	0.0198762	-50.3114	2.43304	122.41
AGAP000192	9.36612e-08	1.20345e-06	0.0199134	-50.2175	1.57982	79.3344
AGAP003740	6.82501e-09	3.62748e-07	0.0199248	-50.1887	7.1341	358.051
AGAP011312	1.16889e-06	6.34128e-06	0.0201525	-49.6218	1.30445	64.7292
AGAP029243	6.53582e-08	9.75721e-07	0.0202557	-49.3689	1.77592	87.6755
AGAP010265	2.99836e-10	1.05259e-07	0.0204577	-48.8815	3.88493	189.901
AGAP000507	1.14171e-09	1.45943e-07	0.0204834	-48.8201	5.60743	273.755
AGAP011966	2.02714e-09	2.02244e-07	0.0206705	-48.3781	6.77871	327.941
AGAP010695	6.56214e-05	0.000152297	0.0206775	-48.3617	0.322449	15.5942
AGAP002143	8.33308e-08	1.12255e-06	0.0208167	-48.0384	1.00107	48.0897
AGAP002312	1.69264e-07	1.68461e-06	0.0211808	-47.2126	0.398634	18.8206
AGAP000939	5.07625e-08	8.55944e-07	0.021469	-46.5787	1.32954	61.9281
AGAP001627	2.61878e-06	1.13898e-05	0.0216544	-46.18	3.60956	166.689
AGAP009957	1.47107e-06	7.47968e-06	0.0216996	-46.0839	1.07586	49.5799
AGAP002756	2.07531e-05	5.86665e-05	0.0217845	-45.9041	0.493855	22.67
AGAP000586	1.93854e-06	9.09879e-06	0.0217883	-45.8961	42.0244	1928.76
AGAP007502	2.82491e-09	2.40735e-07	0.0218388	-45.7902	2.74312	125.608
AGAP012952	1.65657e-08	4.94612e-07	0.0218954	-45.6716	4.33795	198.121
AGAP001039	4.54283e-06	1.73607e-05	0.0222494	-44.9449	3.31389	148.942
AGAP006441	1.7297e-10	8.32391e-08	0.0223148	-44.8134	6.85974	307.408
AGAP004579	7.90078e-07	4.78576e-06	0.0226132	-44.2219	2.1477	94.9753
AGAP001215	1.18311e-07	1.37682e-06	0.0227269	-44.0008	1.84329	81.1064
AGAP003295	1.1849e-06	6.40268e-06	0.0231172	-43.2578	0.471559	20.3986
AGAP007326	1.53241e-08	4.78498e-07	0.0232772	-42.9605	0.824594	35.4249
AGAP002989	1.33154e-07	1.50046e-06	0.0234579	-42.6295	1.76661	75.3095
AGAP008826	4.12108e-10	1.05259e-07	0.0236474	-42.2879	2.00469	84.7742
AGAP007654	1.76055e-08	5.08874e-07	0.02372	-42.1585	3.92029	165.273
AGAP004957	3.07713e-09	2.47863e-07	0.0240714	-41.5431	2.18175	90.6366
AGAP008912	2.7998e-08	6.43404e-07	0.0241289	-41.4441	2.87103	118.987
AGAP000575	2.44641e-08	5.8865e-07	0.024254	-41.2304	2.43529	100.408
AGAP000984	4.7801e-06	1.80578e-05	0.0246273	-40.6054	1.46142	59.3415
AGAP001522	1.36266e-09	1.68385e-07	0.0247227	-40.4487	5.93338	239.997
AGAP010972	3.55509e-06	1.4292e-05	0.0247784	-40.3577	6.4435	260.045
AGAP012895	2.25353e-07	2.02595e-06	0.0247809	-40.3537	2.5083	101.219
AGAP009984	2.68511e-05	7.23786e-05	0.024843	-40.2528	0.287885	11.5882
AGAP011191	2.09199e-06	9.62034e-06	0.0252161	-39.6572	0.875334	34.7134
AGAP003629	1.76882e-05	5.13876e-05	0.0252735	-39.5671	5.48737	217.119
AGAP013535	1.44413e-09	1.69756e-07	0.0253226	-39.4905	1.62391	64.1289
AGAP003868	9.84782e-09	3.83643e-07	0.0261851	-38.1896	1.61266	61.5869
AGAP003373	1.60959e-05	4.74524e-05	0.0261976	-38.1714	1.17968	45.0302
AGAP009002	6.76347e-09	3.62748e-07	0.0265551	-37.6575	2.49008	93.77
AGAP012107	6.45372e-09	3.59169e-07	0.0265667	-37.6411	3.71873	139.977
AGAP029298	7.75394e-06	2.62722e-05	0.0266333	-37.5469	0.364678	13.6925
AGAP000167	6.9001e-09	3.62748e-07	0.0268324	-37.2684	62.1087	2314.69
AGAP011750	9.18852e-08	1.1913e-06	0.0273518	-36.5607	0.85272	31.176
AGAP008623	0.000200739	0.0004035	0.0279185	-35.8185	0.339994	12.1781
AGAP003703	1.35654e-07	1.51957e-06	0.0281393	-35.5375	2.47417	87.926
AGAP028566	4.66716e-08	8.15856e-07	0.0283183	-35.3128	5.00083	176.593
AGAP010180	2.04474e-08	5.49791e-07	0.0289054	-34.5956	3.69338	127.774
AGAP005783	1.02627e-09	1.44757e-07	0.029188	-34.2607	4.78908	164.077
AGAP003287	3.04322e-06	1.27023e-05	0.0292586	-34.178	0.91008	31.1047
AGAP007647	3.09878e-08	6.74231e-07	0.0294168	-33.9941	22.5773	767.497
AGAP001636	3.28011e-10	1.05259e-07	0.0294592	-33.9453	5.34666	181.494
AGAP003091	0.000374012	0.000697151	0.0295402	-33.8522	1.7784	60.203
AGAP012154	0.000157679	0.000325914	0.0301493	-33.1683	3.07833	102.103
AGAP011707	5.06023e-06	1.88514e-05	0.0302763	-33.0291	0.490996	16.2172
AGAP007063	1.10054e-06	6.08347e-06	0.0302965	-33.0071	1.73058	57.1215
AGAP002248	1.31631e-06	6.88979e-06	0.0308643	-32.3999	2.1642	70.1197
AGAP007775	6.51484e-10	1.134e-07	0.0309793	-32.2796	6.02003	194.324
AGAP006136	7.59703e-09	3.62748e-07	0.0310449	-32.2114	2.46883	79.5247
AGAP006989	9.56649e-09	3.82229e-07	0.0310551	-32.2009	5.66287	182.349
AGAP005948	6.25412e-08	9.49257e-07	0.0311605	-32.0919	2.66916	85.6584
AGAP000159	2.01995e-09	2.02244e-07	0.0316991	-31.5466	6.72673	212.205
AGAP002387	1.88776e-09	1.96155e-07	0.0318227	-31.4241	23.7575	746.557
AGAP008578	5.63469e-10	1.05259e-07	0.0318821	-31.3656	43.0021	1348.79
AGAP013249	2.5628e-05	6.96091e-05	0.0320386	-31.2124	0.262234	8.18496
AGAP028145	9.68911e-08	1.22325e-06	0.0321636	-31.0911	3.48793	108.444
AGAP001626	1.92612e-06	9.06028e-06	0.0322811	-30.9779	0.307234	9.51745
AGAP009459	4.52703e-10	1.05259e-07	0.0323378	-30.9236	4.14387	128.143
AGAP007027	2.85758e-06	1.21823e-05	0.0325208	-30.7495	2.36311	72.6646
AGAP001019	1.00747e-06	5.71974e-06	0.0325722	-30.701	7.55012	231.796
AGAP012761	3.59244e-05	9.18055e-05	0.0328845	-30.4095	0.244676	7.44046
AGAP012217	1.18778e-05	3.7245e-05	0.0332156	-30.1064	1.98825	59.8589
AGAP000650	1.1247e-10	7.66762e-08	0.0334309	-29.9124	5.44805	162.964
AGAP005564	5.01978e-08	8.4959e-07	0.033442	-29.9025	1.11564	33.3606
AGAP001259	0.000160016	0.000329913	0.033514	-29.8383	0.723543	21.5893
AGAP001061	2.72642e-07	2.28767e-06	0.0335571	-29.8	0.498807	14.8644
AGAP013180	5.12078e-08	8.56284e-07	0.0337913	-29.5934	2.75358	81.4878
AGAP009039	3.25998e-05	8.48372e-05	0.0339631	-29.4437	3.06569	90.2653
AGAP029623	1.38852e-06	7.1703e-06	0.0341864	-29.2514	0.402278	11.7672
AGAP006785	3.38613e-10	1.05259e-07	0.0343507	-29.1115	3.85245	112.151
AGAP002331	2.88943e-05	7.68979e-05	0.0346955	-28.8222	0.97504	28.1028
AGAP013500	3.75151e-08	7.38421e-07	0.0352827	-28.3425	1.67564	47.4918
AGAP029875	1.01458e-05	3.27499e-05	0.0354881	-28.1785	0.454387	12.8039
AGAP008879	2.20767e-08	5.65215e-07	0.0356039	-28.0868	70.6696	1984.88
AGAP028004	2.74854e-07	2.30387e-06	0.0356586	-28.0437	2.20362	61.7978
AGAP029894	3.08234e-08	6.74231e-07	0.0357896	-27.9411	1.75153	48.9396
AGAP010250	9.29895e-07	5.38773e-06	0.0358347	-27.9059	0.637566	17.7918
AGAP003090	1.52681e-06	7.69615e-06	0.0359426	-27.8221	6.88621	191.589
AGAP003190	2.18556e-08	5.64041e-07	0.0359723	-27.7992	2.74202	76.226
AGAP013115	5.62724e-08	9.02621e-07	0.0360455	-27.7428	1.89149	52.4751
AGAP003351	8.71062e-07	5.13412e-06	0.0362745	-27.5676	1.60726	44.3083
AGAP001537	2.48917e-07	2.15336e-06	0.0362936	-27.5531	1.36337	37.5651
AGAP002514	3.01638e-08	6.71538e-07	0.0363571	-27.5049	1.77453	48.8084
AGAP007855	1.73486e-07	1.69975e-06	0.0363971	-27.4747	5.25637	144.417
AGAP011093	5.52552e-08	8.95134e-07	0.0364079	-27.4666	3.80869	104.612
AGAP007083	2.14415e-08	5.60425e-07	0.0367343	-27.2225	3.00453	81.7908
AGAP000715	0.011583	0.0158304	0.0368907	-27.1071	0.672087	18.2183
AGAP007817	2.0727e-07	1.9117e-06	0.0370861	-26.9643	5.64289	152.156
AGAP003742	8.50654e-11	7.66762e-08	0.0373769	-26.7545	33.8058	904.458
AGAP009909	2.26286e-06	1.02109e-05	0.037916	-26.3741	1.22021	32.1818
AGAP005796	1.96261e-07	1.85473e-06	0.0380215	-26.3009	2.42174	63.694
AGAP003550	0.000371396	0.000692905	0.0381836	-26.1892	6.55861	171.765
AGAP013215	1.64439e-08	4.94612e-07	0.0389315	-25.6861	5.0644	130.085
AGAP029580	8.1281e-10	1.23141e-07	0.0393454	-25.4159	4.7172	119.892
AGAP005064	3.163e-07	2.49798e-06	0.0393689	-25.4008	3.69463	93.8464
AGAP003923	1.11249e-09	1.45943e-07	0.0397108	-25.1821	17.1288	431.338
AGAP011496	5.1287e-08	8.56284e-07	0.0402033	-24.8736	2.9999	74.6182
AGAP008723	8.78625e-10	1.28358e-07	0.0403879	-24.7599	3.94412	97.6559
AGAP012029	6.86003e-06	2.39632e-05	0.0407166	-24.56	1.18354	29.0678
AGAP007839	2.90835e-05	7.73259e-05	0.0408241	-24.4953	1.38008	33.8054
AGAP006930	1.08083e-06	5.9983e-06	0.0409745	-24.4054	1.2025	29.3475
AGAP028440	6.29864e-05	0.000147268	0.0411986	-24.2727	0.998565	24.2378
AGAP001422	1.10366e-07	1.32585e-06	0.0411998	-24.272	2.01641	48.9421
AGAP011795	2.00439e-07	1.87405e-06	0.041331	-24.1949	1.3832	33.4664
AGAP029131	5.29927e-09	3.33487e-07	0.0413843	-24.1638	7.53272	182.019
AGAP011193	7.15679e-06	2.47358e-05	0.0417347	-23.9609	1.46614	35.1299
AGAP008509	2.21157e-08	5.65215e-07	0.0418189	-23.9126	7.3164	174.954
AGAP013200	2.43872e-06	1.07786e-05	0.0418824	-23.8764	3.7771	90.1835
AGAP004239	3.69293e-08	7.37011e-07	0.0420353	-23.7895	22.189	527.865
AGAP004607	9.15828e-07	5.31752e-06	0.042049	-23.7818	1.57909	37.5536
AGAP029592	3.57494e-08	7.29727e-07	0.0421035	-23.751	6.03607	143.363
AGAP009940	1.71303e-06	8.30724e-06	0.042317	-23.6311	11.4205	269.88
AGAP007508	3.33723e-06	1.36373e-05	0.0425822	-23.484	1.31382	30.8538
AGAP003591	4.09063e-09	2.82476e-07	0.0426014	-23.4734	5.00618	117.512
AGAP008694	4.03035e-08	7.57984e-07	0.0427139	-23.4116	3.08196	72.1535
AGAP005125	1.93344e-07	1.83285e-06	0.0427826	-23.374	8.27729	193.473
AGAP008959	2.39318e-07	2.10976e-06	0.0430909	-23.2067	2.87604	66.7436
AGAP005800	7.4858e-09	3.62748e-07	0.0431365	-23.1822	13.5898	315.041
AGAP008983	5.78984e-10	1.05259e-07	0.0437915	-22.8355	23.304	532.158
AGAP008716	1.12979e-06	6.2102e-06	0.0439811	-22.7371	2.56684	58.3623
AGAP009747	7.01307e-11	7.66762e-08	0.0442225	-22.6129	29.7158	671.96
AGAP000186	5.34145e-06	1.96309e-05	0.044315	-22.5657	0.271233	6.12057
AGAP029464	3.80036e-08	7.42023e-07	0.0446858	-22.3785	4.19803	93.9454
AGAP010985	7.58717e-08	1.06651e-06	0.0446956	-22.3736	1.58305	35.4184
AGAP005917	7.93728e-09	3.62748e-07	0.0451858	-22.1309	4.29471	95.0456
AGAP012964	8.41384e-09	3.70192e-07	0.0453411	-22.0551	6.11945	134.965
AGAP004563	3.13785e-05	8.2199e-05	0.0456032	-21.9283	26.0528	571.294
AGAP006469	4.62932e-08	8.12229e-07	0.0460415	-21.7195	15.3713	333.858
AGAP006671	1.85647e-07	1.78051e-06	0.046263	-21.6155	0.866828	18.7369
AGAP011347	3.86993e-08	7.44939e-07	0.0464483	-21.5293	1.38212	29.7561
AGAP013118	0.024651	0.0318392	0.0465668	-21.4745	0.882224	18.9454
AGAP007413	2.27867e-09	2.14273e-07	0.047029	-21.2635	9.85777	209.611
AGAP002023	3.23579e-10	1.05259e-07	0.0470891	-21.2363	8.08239	171.64
AGAP009478	8.83462e-09	3.79616e-07	0.0472553	-21.1617	2.89371	61.2358
AGAP009005	0.000200041	0.000402294	0.0480331	-20.819	1.84937	38.502
AGAP010715	2.12181e-07	1.94602e-06	0.0480975	-20.7911	7.30872	151.956
AGAP006803	6.72749e-09	3.62748e-07	0.0481597	-20.7642	4.53449	94.1553
AGAP005645	0.00108349	0.001819	0.04892	-20.4416	1.28527	26.2728
AGAP012216	1.3108e-05	4.02086e-05	0.0492478	-20.3055	4.0389	82.0117
AGAP005732	4.52472e-07	3.19661e-06	0.0495981	-20.1621	2.81435	56.7431
AGAP006932	6.52201e-09	3.60517e-07	0.0497748	-20.0905	11.0363	221.724
AGAP009896	1.3407e-07	1.50871e-06	0.0499794	-20.0082	6.23618	124.775
AGAP027998	1.6806e-05	4.91791e-05	0.0505054	-19.7999	3.89744	77.1688
AGAP013736	6.97531e-08	1.00822e-06	0.0507022	-19.723	4.24681	83.7599
AGAP012741	5.38116e-05	0.00012886	0.0507886	-19.6895	0.278074	5.47513
AGAP009381	2.86681e-07	2.36664e-06	0.0508319	-19.6727	2.56653	50.4906
AGAP009041	9.72106e-08	1.22539e-06	0.0509941	-19.6101	8.32054	163.167
AGAP012743	1.9e-08	5.33278e-07	0.0512034	-19.53	5.10225	99.6468
AGAP007505	1.23164e-08	4.18092e-07	0.0513667	-19.4679	28.3173	551.277
AGAP003263	3.71474e-08	7.37011e-07	0.0515194	-19.4102	2.28674	44.3859
AGAP009146	1.34414e-06	7.0041e-06	0.0520133	-19.2259	20.4901	393.94
AGAP003960	9.70697e-10	1.39321e-07	0.0522025	-19.1562	5.3526	102.535
AGAP004106	4.33355e-08	7.91357e-07	0.0525678	-19.023	1.92454	36.6106
AGAP006749	7.31689e-06	2.51194e-05	0.0533369	-18.7487	2.67507	50.1542
AGAP011520	5.02653e-09	3.23274e-07	0.053602	-18.656	16.0223	298.912
AGAP009477	2.3046e-07	2.05831e-06	0.0537583	-18.6018	25.8131	480.171
AGAP006493	2.23156e-06	1.01032e-05	0.0537995	-18.5875	2.83581	52.7107
AGAP009135	2.9294e-07	2.39894e-06	0.0538237	-18.5792	105.119	1953.02
AGAP004108	8.70993e-05	0.000194052	0.0541479	-18.4679	2.25846	41.7091
AGAP005407	3.43655e-07	2.62998e-06	0.0544786	-18.3558	1.96285	36.0296
AGAP011769	3.30524e-05	8.57601e-05	0.0546778	-18.289	1.34616	24.6199
AGAP003487	3.13365e-08	6.78212e-07	0.055653	-17.9685	2.27895	40.9492
AGAP000674	0.00337216	0.00508809	0.0558571	-17.9028	2.61191	46.7605
AGAP003796	1.49718e-07	1.59901e-06	0.0562823	-17.7676	1.06324	18.8911
AGAP011534	1.54025e-06	7.73871e-06	0.056333	-17.7516	8.4749	150.443
AGAP010406	3.93854e-07	2.88517e-06	0.0564297	-17.7212	5.37499	95.251
AGAP005363	2.88849e-06	1.22868e-05	0.0567689	-17.6153	1.70761	30.08
AGAP010703	8.69749e-07	5.13378e-06	0.0568851	-17.5793	3.03812	53.4081
AGAP010335	0.000224417	0.000446053	0.0572875	-17.4558	1.7186	29.9995
AGAP011536	1.03017e-07	1.27116e-06	0.0572925	-17.4543	9.19413	160.477
AGAP010018	1.26481e-07	1.45144e-06	0.0572979	-17.4526	2.99047	52.1917
AGAP011454	2.71688e-07	2.28582e-06	0.0575664	-17.3712	6.42983	111.694
AGAP008862	2.67225e-07	2.25844e-06	0.0577389	-17.3193	14.4331	249.973
AGAP010353	4.94935e-08	8.47239e-07	0.0578603	-17.283	4.12967	71.3732
AGAP005321	1.22605e-08	4.17929e-07	0.0578969	-17.2721	15.9637	275.727
AGAP004639	2.13801e-07	1.95869e-06	0.0580453	-17.2279	1.30849	22.5426
AGAP000474	1.66495e-08	4.95307e-07	0.0585741	-17.0724	5.23999	89.4591
AGAP003331	1.39931e-06	7.2044e-06	0.0588639	-16.9883	23.563	400.296
AGAP001503	8.9297e-06	2.94826e-05	0.0589524	-16.9628	1.28214	21.7488
AGAP000169	0.000247618	0.000486152	0.0593928	-16.8371	2.58349	43.4983
AGAP011038	3.3472e-07	2.58334e-06	0.0596712	-16.7585	1.52345	25.5307
AGAP011246	6.32342e-08	9.53797e-07	0.0596726	-16.7581	6.39482	107.165
AGAP003301	1.00919e-08	3.89443e-07	0.0598107	-16.7194	17.1038	285.966
AGAP011356	7.78648e-06	2.63446e-05	0.0601725	-16.6189	5.36446	89.1513
AGAP003411	4.64389e-07	3.23885e-06	0.0601919	-16.6135	2.60597	43.2944
AGAP004403	7.88501e-07	4.78186e-06	0.0603964	-16.5573	1.66765	27.6118
AGAP006055	5.53744e-06	2.017e-05	0.0604479	-16.5432	5.56026	91.9845
AGAP005972	1.81186e-06	8.69372e-06	0.0605625	-16.5119	20.2981	335.16
AGAP011772	2.91283e-08	6.60108e-07	0.0608164	-16.4429	14.7907	243.202
AGAP009784	1.64702e-10	8.32391e-08	0.060857	-16.432	17.0056	279.435
AGAP004203	0.00126267	0.00208348	0.0610418	-16.3822	26.7755	438.642
AGAP003345	2.68239e-07	2.26466e-06	0.0611206	-16.3611	2.38436	39.0106
AGAP010817	0.00219801	0.00343167	0.0611522	-16.3526	0.476398	7.79037
AGAP001687	3.79422e-07	2.80402e-06	0.0611824	-16.3446	2.21291	36.1691
AGAP008706	7.38772e-08	1.05294e-06	0.0612645	-16.3227	3.59798	58.7287
AGAP005568	1.27283e-08	4.25022e-07	0.0617811	-16.1862	3.39152	54.8958
AGAP008165	7.8301e-10	1.23141e-07	0.0620031	-16.1282	11.1729	180.199
AGAP008869	3.47943e-07	2.65782e-06	0.0621725	-16.0843	5.04426	81.1332
AGAP004491	3.26068e-08	6.94679e-07	0.0622422	-16.0663	5.05333	81.1881
AGAP001404	7.72141e-09	3.62748e-07	0.0624819	-16.0046	13.4795	215.734
AGAP001897	6.15488e-08	9.41179e-07	0.0631893	-15.8255	8.27435	130.945
AGAP029376	4.74229e-07	3.29609e-06	0.0633873	-15.776	1.06088	16.7364
AGAP011877	8.61162e-07	5.10519e-06	0.0636739	-15.705	2.10336	33.0332
AGAP007837	2.39899e-08	5.82378e-07	0.0637365	-15.6896	1.7084	26.8041
AGAP029269	4.8067e-06	1.81252e-05	0.0638046	-15.6728	0.942518	14.7719
AGAP012288	2.93698e-05	7.78092e-05	0.0639416	-15.6393	0.39301	6.14639
AGAP010149	2.02635e-05	5.75486e-05	0.0642566	-15.5626	1.07014	16.6542
AGAP010198	1.71244e-08	5.02133e-07	0.0643662	-15.5361	20.9461	325.421
AGAP013038	1.11683e-07	1.33161e-06	0.0647308	-15.4486	2.82367	43.6218
AGAP004496	0.000786691	0.00135836	0.0650661	-15.369	0.293621	4.51267
AGAP011664	2.12153e-06	9.72881e-06	0.0652521	-15.3252	1.27642	19.5614
AGAP003710	8.47406e-05	0.00018949	0.0662508	-15.0942	1.56548	23.6296
AGAP001555	6.23188e-09	3.51607e-07	0.0667689	-14.977	6.34783	95.0716
AGAP005571	1.52805e-07	1.61095e-06	0.0672662	-14.8663	1.14397	17.0066
AGAP012017	3.65898e-07	2.73673e-06	0.0679918	-14.7077	2.7673	40.7006
AGAP027988	1.32338e-07	1.49332e-06	0.0681166	-14.6807	5.76275	84.6013
AGAP012199	4.75635e-06	1.80147e-05	0.0687416	-14.5472	9.55613	139.015
AGAP005176	6.59955e-08	9.81653e-07	0.0689445	-14.5044	16.576	240.426
AGAP011067	0.000268321	0.000519435	0.06901	-14.4907	1.7224	24.9586
AGAP008657	0.000306367	0.000582339	0.0691139	-14.4689	0.484989	7.01725
AGAP012353	1.06146e-06	5.92751e-06	0.0691518	-14.4609	1.45093	20.9818
AGAP010722	2.21775e-08	5.65215e-07	0.0692519	-14.44	7.31351	105.607
AGAP005052	9.43331e-09	3.81082e-07	0.0695928	-14.3693	5.80103	83.3568
AGAP028185	7.72101e-07	4.69436e-06	0.0697127	-14.3446	1.44519	20.7307
AGAP007320	3.44496e-05	8.86543e-05	0.0700523	-14.275	2.11852	30.242
AGAP010017	4.61798e-05	0.000114104	0.0704298	-14.1985	3.96058	56.2344
AGAP010574	1.24158e-08	4.19348e-07	0.0705204	-14.1803	4.64349	65.8461
AGAP001890	5.38041e-06	1.97298e-05	0.0710793	-14.0688	3.54297	49.8453
AGAP004463	7.95651e-05	0.000179704	0.0711288	-14.059	0.383041	5.38517
AGAP008299	3.55417e-07	2.69728e-06	0.0713287	-14.0196	5.29612	74.2495
AGAP010220	3.67814e-08	7.37011e-07	0.0713316	-14.019	12.7963	179.392
AGAP029591	1.54501e-07	1.62066e-06	0.0713404	-14.0173	2.29099	32.1134
AGAP028625	9.60583e-06	3.13463e-05	0.0715337	-13.9794	1.22758	17.1609
AGAP003771	8.91891e-09	3.79616e-07	0.0721803	-13.8542	4.48529	62.1401
AGAP012413	2.42963e-08	5.86336e-07	0.0724029	-13.8116	79.4452	1097.27
AGAP005525	6.8689e-09	3.62748e-07	0.0724254	-13.8073	6.77314	93.5188
AGAP006105	2.36319e-05	6.52048e-05	0.0725023	-13.7927	0.971252	13.3962
AGAP011774	1.57396e-07	1.63129e-06	0.0725399	-13.7855	4.0937	56.4338
AGAP000889	7.39938e-10	1.22025e-07	0.0725417	-13.7852	11.5118	158.692
AGAP007423	3.31214e-08	7.00171e-07	0.0729305	-13.7117	4.93282	67.6373
AGAP001793	2.75653e-07	2.30821e-06	0.0729722	-13.7038	6.77585	92.8552
AGAP005259	1.13501e-08	4.10863e-07	0.0729961	-13.6994	6.50361	89.0954
AGAP008163	3.51975e-07	2.67861e-06	0.0731237	-13.6755	20.7459	283.71
AGAP029579	1.7525e-06	8.45854e-06	0.0735264	-13.6006	11.392	154.937
AGAP011739	3.02894e-08	6.71538e-07	0.0736108	-13.585	2.29909	31.2331
AGAP007688	1.21783e-07	1.4092e-06	0.0740526	-13.5039	5.40716	73.0179
AGAP003524	1.2726e-07	1.45497e-06	0.0742323	-13.4712	6.43458	86.6817
AGAP001520	7.46493e-08	1.05697e-06	0.0747913	-13.3705	13.4803	180.239
AGAP004557	1.33992e-08	4.42327e-07	0.0754935	-13.2462	13.6807	181.217
AGAP003803	3.18295e-05	8.32318e-05	0.0756001	-13.2275	3.28492	43.4513
AGAP003205	1.46788e-07	1.58022e-06	0.076044	-13.1503	9.81005	129.005
AGAP012901	4.93099e-05	0.000120168	0.0760704	-13.1457	0.616295	8.10165
AGAP011244	0.000415034	0.000765073	0.076316	-13.1034	14.3849	188.491
AGAP004544	8.26922e-05	0.000185598	0.0763902	-13.0907	0.856747	11.2154
AGAP004585	6.62122e-08	9.83089e-07	0.0766327	-13.0493	5.98149	78.054
AGAP003842	5.40091e-09	3.34734e-07	0.0766792	-13.0413	18.3755	239.641
AGAP029426	1.07397e-06	5.97291e-06	0.0767169	-13.0349	1.28282	16.7215
AGAP012120	1.7732e-07	1.72286e-06	0.0768845	-13.0065	1.27247	16.5504
AGAP001365	8.10577e-05	0.000182581	0.0771025	-12.9697	1.64111	21.2848
AGAP001950	1.49188e-08	4.73925e-07	0.0773712	-12.9247	8.72372	112.751
AGAP002985	1.62428e-07	1.64662e-06	0.0774465	-12.9121	19.537	252.265
AGAP001544	3.58046e-08	7.29727e-07	0.0776784	-12.8736	21.9054	282
AGAP001978	1.76679e-08	5.08874e-07	0.0781557	-12.795	16.8444	215.523
AGAP009578	3.65967e-07	2.73673e-06	0.0783647	-12.7608	5.57765	71.1755
AGAP011495	1.23353e-06	6.59048e-06	0.0786372	-12.7166	15.4157	196.036
AGAP012202	8.0444e-05	0.000181498	0.078895	-12.6751	19.7461	250.283
AGAP002654	2.66399e-08	6.26268e-07	0.0789803	-12.6614	60.9324	771.488
AGAP004259	4.17809e-08	7.7684e-07	0.0792241	-12.6224	2.68763	33.9245
AGAP006611	1.96174e-08	5.33532e-07	0.0793659	-12.5999	5.83182	73.4802
AGAP011219	1.03554e-07	1.27395e-06	0.0797784	-12.5347	3.94315	49.4263
AGAP006394	1.80952e-07	1.74161e-06	0.0800782	-12.4878	2.21498	27.6602
AGAP000374	3.37453e-05	8.71721e-05	0.0800795	-12.4876	1.9212	23.9911
AGAP006065	1.11424e-08	4.0877e-07	0.0800848	-12.4868	4.92474	61.4941
AGAP010835	3.08698e-07	2.47109e-06	0.0801335	-12.4792	3.33194	41.5798
AGAP011204	3.77617e-08	7.39064e-07	0.0804348	-12.4324	51.2684	637.391
AGAP005899	0.000633031	0.00111792	0.0804675	-12.4274	0.274273	3.40849
AGAP008982	0.0007977	0.0013765	0.0807326	-12.3866	1.83996	22.7908
AGAP003934	4.92389e-07	3.39077e-06	0.0807434	-12.3849	2.7725	34.3372
AGAP007865	4.98746e-07	3.42016e-06	0.0807966	-12.3768	7.58094	93.8274
AGAP008469	1.32296e-08	4.39965e-07	0.0808356	-12.3708	4.49789	55.6424
AGAP004753	9.1674e-07	5.31904e-06	0.080858	-12.3674	2.76734	34.2246
AGAP011961	1.03571e-08	3.90467e-07	0.0808899	-12.3625	12.0115	148.492
AGAP010282	1.47684e-09	1.70169e-07	0.0810433	-12.3391	15.283	188.578
AGAP000114	0.000152563	0.00031638	0.081196	-12.3159	6.41031	78.9487
AGAP002687	4.93747e-07	3.39726e-06	0.0812286	-12.3109	3.33629	41.0728
AGAP003266	3.02155e-07	2.44262e-06	0.0813098	-12.2986	10.382	127.684
AGAP008118	4.8213e-10	1.05259e-07	0.081494	-12.2708	53.2806	653.798
AGAP012201	1.56236e-07	1.63032e-06	0.0815416	-12.2637	48.8323	598.863
AGAP007533	4.64281e-05	0.000114568	0.0815535	-12.2619	1.28696	15.7806
AGAP011096	0.000798132	0.00137679	0.0817782	-12.2282	0.481439	5.88713
AGAP006387	2.03914e-07	1.89329e-06	0.0818566	-12.2165	5.17248	63.1895
AGAP013713	0.000108483	0.000234913	0.0821403	-12.1743	0.392515	4.77859
AGAP005106	1.83351e-09	1.96155e-07	0.0821996	-12.1655	10.2724	124.969
AGAP000588	2.50409e-06	1.09861e-05	0.0824213	-12.1328	2.70722	32.8461
AGAP001130	4.53054e-07	3.19756e-06	0.0825377	-12.1157	37.8998	459.182
AGAP007166	4.79778e-07	3.3173e-06	0.082613	-12.1046	10.0285	121.392
AGAP008343	1.79882e-07	1.7354e-06	0.082701	-12.0917	3.66717	44.3425
AGAP009048	1.66933e-09	1.84551e-07	0.0832761	-12.0083	13.5839	163.119
AGAP012946	5.19192e-06	1.92195e-05	0.0838959	-11.9195	4.46371	53.2053
AGAP010787	1.9168e-08	5.33278e-07	0.0848301	-11.7883	7.32848	86.3901
AGAP005177	0.000184979	0.00037542	0.0850844	-11.753	0.280392	3.29546
AGAP012160	2.32106e-05	6.43027e-05	0.0851808	-11.7397	5.68081	66.6912
AGAP000676	3.49387e-05	8.97718e-05	0.0852013	-11.7369	4.43676	52.0739
AGAP006609	1.52277e-07	1.60953e-06	0.0855314	-11.6916	61.623	720.472
AGAP010418	3.76024e-06	1.48899e-05	0.085633	-11.6777	3.39327	39.6258
AGAP000323	5.70813e-08	9.05945e-07	0.0858478	-11.6485	9.34444	108.849
AGAP002048	1.59899e-06	7.92328e-06	0.0862644	-11.5923	14.7302	170.756
AGAP002760	7.14425e-06	2.47134e-05	0.0868338	-11.5163	4.51806	52.0311
AGAP029403	1.47296e-06	7.48149e-06	0.0869585	-11.4997	4.78331	55.0069
AGAP000143	4.2535e-07	3.05513e-06	0.0869839	-11.4964	8.90757	102.405
AGAP012340	2.0497e-08	5.49791e-07	0.0871733	-11.4714	14.8367	170.197
AGAP013292	1.5081e-07	1.60439e-06	0.0877349	-11.398	8.98037	102.358
AGAP002476	1.12087e-07	1.33161e-06	0.0882139	-11.3361	8.6603	98.1738
AGAP005369	5.16371e-08	8.57838e-07	0.0882993	-11.3251	82.2365	931.338
AGAP029548	2.90935e-08	6.60108e-07	0.0883564	-11.3178	12.012	135.949
AGAP029863	0.00014596	0.000303998	0.088789	-11.2627	0.625616	7.0461
AGAP001699	4.78814e-06	1.80765e-05	0.0889773	-11.2388	6.70476	75.3536
AGAP005926	3.4837e-06	1.40603e-05	0.0891521	-11.2168	11.1803	125.407
AGAP011409	3.16655e-06	1.30902e-05	0.0893199	-11.1957	0.870399	9.74474
AGAP005478	2.68719e-08	6.28112e-07	0.0893345	-11.1939	4.28204	47.9326
AGAP007458	2.44255e-09	2.2065e-07	0.0896451	-11.1551	13.4017	149.497
AGAP011065	0.0065505	0.00934921	0.0897058	-11.1476	1.1056	12.3248
AGAP010159	2.99205e-07	2.43078e-06	0.0898507	-11.1296	6.27836	69.8754
AGAP008515	6.82954e-07	4.30783e-06	0.0899824	-11.1133	4.75027	52.7911
AGAP011789	4.02262e-07	2.92785e-06	0.0899911	-11.1122	86.2714	958.665
AGAP001135	1.84549e-08	5.22421e-07	0.0900794	-11.1013	17.7964	197.563
AGAP011775	1.97707e-06	9.22672e-06	0.0905267	-11.0465	1.44577	15.9707
AGAP006233	7.61706e-09	3.62748e-07	0.0905359	-11.0453	7.46587	82.463
AGAP001753	0.00211909	0.00332113	0.09059	-11.0387	2.24504	24.7824
AGAP012342	0.000174195	0.000355473	0.0906219	-11.0349	0.957527	10.5662
AGAP005221	5.96385e-09	3.50883e-07	0.0907408	-11.0204	31.6325	348.603
AGAP008836	3.37551e-06	1.37662e-05	0.0914402	-10.9361	1.86323	20.3765
AGAP029699	1.99894e-07	1.87109e-06	0.0916545	-10.9105	1.9214	20.9635
AGAP004556	1.79279e-08	5.11038e-07	0.0917295	-10.9016	38.9473	424.589
AGAP006941	9.57791e-09	3.82229e-07	0.0918518	-10.8871	10.7529	117.068
AGAP008624	2.26632e-06	1.02153e-05	0.0919185	-10.8792	3.67705	40.0034
AGAP002709	0.00223034	0.00347749	0.0919758	-10.8724	0.653953	7.11005
AGAP007875	5.0263e-08	8.4959e-07	0.0920852	-10.8595	5.53988	60.1604
AGAP004803	9.11172e-08	1.19078e-06	0.0924028	-10.8222	3.32828	36.0192
AGAP007128	1.27326e-09	1.60254e-07	0.092745	-10.7822	18.7876	202.572
AGAP004115	0.00288797	0.00441947	0.0930764	-10.7439	1.70298	18.2965
AGAP003646	6.71925e-08	9.90453e-07	0.0936393	-10.6793	8.42192	89.94
AGAP013289	1.06804e-05	3.41332e-05	0.0936541	-10.6776	3.01919	32.2377
AGAP002967	4.67042e-05	0.00011519	0.0938403	-10.6564	6.72834	71.6999
AGAP004656	7.273e-08	1.04204e-06	0.0940426	-10.6335	13.091	139.203
AGAP010308	5.94483e-08	9.27344e-07	0.0942088	-10.6147	25.0678	266.088
AGAP007202	7.15785e-07	4.44825e-06	0.0942842	-10.6062	20.9002	221.672
AGAP003218	4.61901e-08	8.12229e-07	0.0944363	-10.5891	19.0275	201.485
AGAP029718	0.0010422	0.00175762	0.0946262	-10.5679	0.526821	5.56739
AGAP010244	8.38574e-08	1.12465e-06	0.0948604	-10.5418	3.11271	32.8136
AGAP007032	1.50286e-07	1.60299e-06	0.0949193	-10.5353	5.69542	60.0027
AGAP005834	0.00160552	0.00258406	0.0962893	-10.3854	1.04333	10.8354
AGAP002151	5.64837e-09	3.42291e-07	0.096474	-10.3655	19.3316	200.381
AGAP029523	0.00176517	0.00281443	0.0966575	-10.3458	0.929671	9.61821
AGAP001789	0.000210089	0.000420538	0.0967228	-10.3388	0.837642	8.66023
AGAP003546	1.18236e-08	4.14595e-07	0.0970402	-10.305	11.006	113.417
AGAP006323	3.43079e-08	7.16003e-07	0.0974472	-10.262	10.78	110.624
AGAP012898	1.66565e-05	4.88586e-05	0.0975775	-10.2483	0.920439	9.4329
AGAP029346	1.19652e-06	6.43997e-06	0.0978062	-10.2243	7.20114	73.6267
AGAP028688	1.61043e-07	1.64305e-06	0.0990986	-10.091	3.72126	37.5511
AGAP009277	1.64828e-06	8.08428e-06	0.0991624	-10.0845	2.18364	22.0209
AGAP003940	3.83371e-09	2.70376e-07	0.0991704	-10.0837	12.8393	129.467
AGAP011858	1.99648e-06	9.30299e-06	0.0994519	-10.0551	3.29827	33.1645
AGAP004318	2.96652e-06	1.24905e-05	0.0994742	-10.0529	8.96023	90.0759
AGAP001261	5.79795e-08	9.17466e-07	0.0997039	-10.0297	15.8529	159
AGAP005260	5.29827e-08	8.72136e-07	0.100284	-9.97166	6.0335	60.164
AGAP000098	8.94867e-08	1.17511e-06	0.100348	-9.96529	8.13219	81.0396
AGAP001149	9.4406e-08	1.20866e-06	0.100651	-9.93534	8.01403	79.6221
AGAP010389	1.40834e-08	4.57207e-07	0.100753	-9.92524	16.8237	166.979
AGAP012334	6.41772e-07	4.13087e-06	0.100781	-9.92249	307.232	3048.51
AGAP028583	0.000123313	0.00026285	0.100992	-9.90173	0.644096	6.37767
AGAP029338	9.27437e-08	1.19675e-06	0.101061	-9.89503	3.16278	31.2958
AGAP009232	0.000911019	0.00155499	0.101098	-9.89137	1.09737	10.8545
AGAP008486	4.96366e-05	0.000120713	0.101229	-9.87863	1.1925	11.7803
AGAP004678	4.23771e-07	3.04914e-06	0.101424	-9.85959	51.4603	507.377
AGAP010030	2.28145e-05	6.34634e-05	0.10155	-9.8474	3.38082	33.2923
AGAP010051	2.23342e-07	2.01896e-06	0.101598	-9.84275	14.9114	146.769
AGAP005296	1.65503e-06	8.10764e-06	0.101671	-9.83561	1.48112	14.5677
AGAP010417	1.92269e-06	9.06007e-06	0.101766	-9.8265	30.7791	302.451
AGAP012567	0.000244787	0.00048151	0.101893	-9.81424	0.325307	3.19264
AGAP010500	4.97878e-07	3.41895e-06	0.102104	-9.7939	3.12606	30.6163
AGAP009911	8.52953e-05	0.0001905	0.102129	-9.79153	0.585256	5.73055
AGAP011392	7.80126e-05	0.000176793	0.102234	-9.78144	0.523084	5.11652
AGAP002171	1.57924e-07	1.63129e-06	0.102286	-9.7765	74.0771	724.214
AGAP002522	1.27695e-07	1.45497e-06	0.102387	-9.76685	3.87205	37.8177
AGAP005438	4.48071e-08	8.09198e-07	0.102514	-9.75475	20.4992	199.964
AGAP002920	1.43524e-08	4.6046e-07	0.102695	-9.73761	12.8288	124.922
AGAP003544	1.26498e-07	1.45144e-06	0.1036	-9.65247	2.99202	28.8804
AGAP004615	1.98383e-06	9.25297e-06	0.103728	-9.6406	7.10774	68.5229
AGAP005461	5.40102e-07	3.61586e-06	0.103939	-9.62105	6.38171	61.3988
AGAP002349	3.50751e-07	2.67467e-06	0.104086	-9.60744	3.65112	35.0779
AGAP001104	3.832e-07	2.82714e-06	0.104123	-9.60399	21.5827	207.28
AGAP006947	1.34628e-08	4.42327e-07	0.104197	-9.59721	11.7295	112.57
AGAP001929	6.63716e-07	4.23755e-06	0.104203	-9.59667	18.8383	180.785
AGAP005524	7.68555e-09	3.62748e-07	0.104205	-9.5965	6.7818	65.0816
AGAP000397	4.52337e-06	1.73086e-05	0.104422	-9.57649	21.486	205.761
AGAP005374	2.0589e-08	5.50454e-07	0.104441	-9.57477	18.2258	174.508
AGAP007798	7.06171e-09	3.62748e-07	0.104538	-9.56592	17.4096	166.539
AGAP010954	2.18943e-06	9.97869e-06	0.104663	-9.55448	68.6779	656.181
AGAP002017	1.54261e-06	7.74241e-06	0.104713	-9.5499	2.0046	19.1438
AGAP007769	9.72363e-07	5.57456e-06	0.104724	-9.54895	3.75174	35.8251
AGAP012972	1.40125e-08	4.56718e-07	0.104798	-9.54212	5.52826	52.7513
AGAP004614	7.06101e-08	1.0188e-06	0.104981	-9.5255	10.1773	96.9437
AGAP003791	9.32197e-06	3.06031e-05	0.104994	-9.52438	0.719292	6.85081
AGAP004408	2.42239e-07	2.12603e-06	0.105035	-9.52063	19.8726	189.199
AGAP005641	1.7345e-07	1.69975e-06	0.105246	-9.50159	23.0461	218.974
AGAP004275	1.70426e-07	1.69177e-06	0.105249	-9.50125	20.8127	197.747
AGAP012192	1.29572e-07	1.47129e-06	0.105256	-9.50066	4.47695	42.534
AGAP010690	2.09641e-08	5.55041e-07	0.105342	-9.49291	7.16017	67.9709
AGAP029743	7.0335e-06	2.44543e-05	0.105616	-9.46828	1.82605	17.2895
AGAP001763	1.57739e-07	1.63129e-06	0.10565	-9.46523	15.6847	148.46
AGAP009807	2.77182e-09	2.38698e-07	0.105899	-9.443	17.3865	164.18
AGAP007544	6.37266e-08	9.54849e-07	0.106131	-9.42233	9.26668	87.3137
AGAP012710	2.42416e-05	6.6506e-05	0.106207	-9.41561	0.815119	7.67484
AGAP008937	1.43768e-05	4.33529e-05	0.106245	-9.41221	1.58278	14.8974
AGAP028673	1.54717e-07	1.62066e-06	0.106301	-9.40728	4.62469	43.5058
AGAP000573	4.05303e-08	7.5876e-07	0.106353	-9.40263	8.08371	76.0082
AGAP007473	2.58798e-08	6.17268e-07	0.106392	-9.39922	71.5649	672.654
AGAP013307	1.60247e-06	7.93571e-06	0.106434	-9.39548	4.27612	40.1762
AGAP001916	0.000290455	0.000556619	0.106737	-9.36885	2.29228	21.4761
AGAP004392	2.34543e-08	5.82244e-07	0.106995	-9.3462	31.7165	296.428
AGAP009284	3.83741e-07	2.82714e-06	0.107023	-9.34379	23.146	216.271
AGAP029506	0.000618319	0.00109467	0.107064	-9.34017	0.612387	5.7198
AGAP011327	1.2059e-08	4.14595e-07	0.107166	-9.33133	9.91143	92.4868
AGAP006909	4.38409e-08	7.9526e-07	0.107179	-9.33019	6.1065	56.9748
AGAP006758	6.48296e-06	2.293e-05	0.107208	-9.32766	3.30935	30.8685
AGAP007254	2.07845e-08	5.5387e-07	0.107296	-9.32004	24.7035	230.238
AGAP010453	1.85185e-07	1.77817e-06	0.107384	-9.31234	15.1978	141.527
AGAP000414	1.14279e-06	6.262e-06	0.107457	-9.30603	14.6706	136.525
AGAP005359	7.88579e-08	1.08426e-06	0.107606	-9.29315	16.5496	153.798
AGAP004288	1.11374e-07	1.33015e-06	0.107715	-9.28372	7.11102	66.0167
AGAP003157	2.09714e-06	9.63321e-06	0.10792	-9.26613	9.99925	92.6543
AGAP003187	1.43938e-07	1.55922e-06	0.108109	-9.24995	10.5839	97.9009
AGAP000313	1.16341e-05	3.66073e-05	0.108145	-9.24681	8.9884	83.1141
AGAP003745	1.02334e-06	5.77377e-06	0.108174	-9.24436	12.6326	116.78
AGAP002075	1.707e-07	1.69177e-06	0.108393	-9.22566	4.99194	46.054
AGAP008504	1.30742e-05	4.01352e-05	0.108503	-9.21633	0.992385	9.14615
AGAP011844	2.89487e-08	6.59692e-07	0.109223	-9.15556	4.0895	37.4416
AGAP009615	9.24907e-09	3.81082e-07	0.109437	-9.1377	14.3338	130.978
AGAP029789	1.77736e-07	1.72486e-06	0.10946	-9.13575	10.2076	93.2538
AGAP003137	1.83824e-06	8.7689e-06	0.109778	-9.10932	24.401	222.276
AGAP007706	3.48778e-08	7.20702e-07	0.109871	-9.1016	7.65083	69.6348
AGAP003983	1.98473e-05	5.66147e-05	0.110085	-9.08391	19.8957	180.731
AGAP011676	0.00495291	0.00723309	0.110144	-9.07903	51.1523	464.413
AGAP007787	5.56564e-06	2.02363e-05	0.110539	-9.04658	1.98496	17.9571
AGAP011781	3.07829e-06	1.28225e-05	0.110662	-9.03654	6.48374	58.5905
AGAP005939	9.90119e-06	3.21563e-05	0.110688	-9.03437	9.32428	84.239
AGAP029544	6.39681e-07	4.12065e-06	0.110788	-9.02624	20.86	188.287
AGAP007880	6.70336e-05	0.000154923	0.110966	-9.01181	0.521104	4.69608
AGAP028477	4.13201e-07	2.99084e-06	0.111056	-9.00448	8.60027	77.4409
AGAP009539	1.73479e-07	1.69975e-06	0.111547	-8.9648	14.6252	131.112
AGAP004459	7.76199e-09	3.62748e-07	0.111655	-8.95613	26.0365	233.186
AGAP010219	2.95584e-07	2.41334e-06	0.111757	-8.94801	30.1157	269.475
AGAP009024	4.95026e-08	8.47239e-07	0.111891	-8.93727	22.1831	198.256
AGAP012219	6.53589e-05	0.000151947	0.11207	-8.92301	4.50044	40.1575
AGAP013385	5.45219e-10	1.05259e-07	0.112074	-8.92265	23.2599	207.54
AGAP029587	1.02177e-07	1.26653e-06	0.112294	-8.90517	6.22317	55.4184
AGAP004891	1.68411e-07	1.68432e-06	0.112511	-8.88804	11.0247	97.9884
AGAP003801	9.46342e-07	5.47139e-06	0.112524	-8.88702	2.60819	23.179
AGAP008845	3.71427e-08	7.37011e-07	0.112652	-8.87688	22.8628	202.95
AGAP011889	4.78258e-08	8.28947e-07	0.112963	-8.85245	4.6427	41.0993
AGAP006090	5.28475e-08	8.72136e-07	0.113005	-8.84916	40.5939	359.222
AGAP009365	0.000678338	0.00119164	0.1135	-8.81059	1.68323	14.8303
AGAP004956	2.10601e-08	5.55784e-07	0.113557	-8.80619	14.8512	130.783
AGAP002021	2.23618e-07	2.01923e-06	0.113792	-8.78793	14.2173	124.941
AGAP011881	2.93913e-08	6.62398e-07	0.114574	-8.72798	45.919	400.78
AGAP001901	6.93129e-08	1.00363e-06	0.114587	-8.72696	5.27297	46.017
AGAP005978	1.43942e-07	1.55922e-06	0.114728	-8.71624	93.2577	812.857
AGAP001158	2.98868e-06	1.25322e-05	0.114919	-8.70177	2.48315	21.6078
AGAP000751	3.09039e-07	2.4714e-06	0.115683	-8.64434	12.9257	111.734
AGAP008418	8.40175e-07	5.00982e-06	0.116097	-8.61349	4.95967	42.7201
AGAP006355	1.87374e-06	8.90151e-06	0.116522	-8.58204	5.02426	43.1183
AGAP005743	2.70502e-07	2.27907e-06	0.116565	-8.57893	6.22307	53.3873
AGAP009978	0.000182393	0.000370538	0.116754	-8.56501	33.8757	290.146
AGAP011404	7.9057e-07	4.78576e-06	0.116791	-8.56232	1.7538	15.0166
AGAP008935	2.58706e-07	2.20696e-06	0.116821	-8.5601	11.6183	99.4541
AGAP010028	6.88236e-08	1.00288e-06	0.117021	-8.54545	11.1405	95.2007
AGAP000496	6.13327e-09	3.50883e-07	0.117172	-8.53446	12.5116	106.779
AGAP002314	1.17084e-07	1.37114e-06	0.117292	-8.52573	5.03243	42.9051
AGAP012079	0.00176723	0.00281616	0.117318	-8.52387	0.734394	6.25988
AGAP009782	5.94606e-08	9.27344e-07	0.117336	-8.52255	8.24723	70.2875
AGAP006619	1.41038e-07	1.55294e-06	0.117452	-8.51412	4.88126	41.5596
AGAP029739	1.24463e-06	6.61191e-06	0.117908	-8.48118	2.44433	20.7308
AGAP000284	1.97861e-05	5.64599e-05	0.118287	-8.45405	1.14208	9.65519
AGAP007145	3.14128e-07	2.48821e-06	0.118437	-8.44331	12.6846	107.1
AGAP002837	2.90135e-07	2.38667e-06	0.11849	-8.43952	5.7171	48.2496
AGAP012829	5.57752e-08	8.98893e-07	0.118507	-8.4383	5.77017	48.6905
AGAP002276	3.1437e-08	6.78252e-07	0.118512	-8.43795	16.6328	140.346
AGAP029356	1.80526e-05	5.22791e-05	0.118884	-8.41155	0.878193	7.38696
AGAP003527	7.82705e-06	2.64272e-05	0.119128	-8.39431	2.24842	18.8739
AGAP001380	2.12447e-08	5.58853e-07	0.119193	-8.38973	12.1567	101.991
AGAP011731	1.16872e-05	3.67461e-05	0.119498	-8.36837	14.6239	122.378
AGAP004061	7.46485e-07	4.58483e-06	0.11954	-8.36538	9.40439	78.6713
AGAP006818	5.42685e-08	8.87942e-07	0.119791	-8.3479	256.132	2138.16
AGAP001933	7.90158e-09	3.62748e-07	0.120005	-8.33302	23.0896	192.406
AGAP011923	1.13671e-05	3.59329e-05	0.120017	-8.33216	1.50193	12.5143
AGAP000196	4.64333e-07	3.23885e-06	0.120055	-8.32948	6.82855	56.8783
AGAP003224	6.59655e-07	4.22272e-06	0.120128	-8.32448	5.26342	43.8152
AGAP010187	1.49684e-07	1.59901e-06	0.120213	-8.31858	6.36308	52.9318
AGAP007892	6.20765e-08	9.45713e-07	0.120217	-8.31827	43.7078	363.573
AGAP005534	1.22898e-06	6.57574e-06	0.120527	-8.29689	6.14205	50.9599
AGAP003812	1.08708e-07	1.30786e-06	0.121	-8.26448	6.97618	57.6545
AGAP013536	1.79315e-05	5.20019e-05	0.121006	-8.26405	2.56415	21.1903
AGAP004457	2.62903e-08	6.21622e-07	0.121101	-8.25757	15.1235	124.883
AGAP001513	4.6103e-07	3.22642e-06	0.121206	-8.25043	8.84086	72.9409
AGAP011623	8.0491e-07	4.85976e-06	0.121291	-8.24466	9.63258	79.4173
AGAP005549	7.68546e-08	1.07621e-06	0.121439	-8.23459	48.2914	397.66
AGAP007965	3.17814e-09	2.52431e-07	0.121442	-8.23436	11.7064	96.3949
AGAP005348	3.56469e-08	7.29727e-07	0.121493	-8.23096	4.16006	34.2412
AGAP008426	5.95105e-08	9.27344e-07	0.12171	-8.21628	4.94342	40.6165
AGAP028623	2.5493e-05	6.93115e-05	0.12203	-8.19468	9.40136	77.0412
AGAP002004	2.57007e-07	2.19705e-06	0.122039	-8.1941	12.7668	104.612
AGAP000147	7.22222e-07	4.47953e-06	0.122515	-8.1623	27.9666	228.272
AGAP001270	1.96134e-08	5.33532e-07	0.122924	-8.13508	8.42962	68.5756
AGAP002082	0.000134027	0.000282088	0.122943	-8.13386	8.67836	70.5886
AGAP005603	7.23096e-09	3.62748e-07	0.123166	-8.11914	19.2685	156.444
AGAP000136	0.000619105	0.00109582	0.123282	-8.11148	3.69933	30.007
AGAP009349	0.000137661	0.000289066	0.123755	-8.0805	0.979623	7.91584
AGAP006133	1.10677e-07	1.32764e-06	0.123915	-8.07004	36.1038	291.359
AGAP005127	3.85453e-07	2.83539e-06	0.124194	-8.0519	32.3413	260.409
AGAP029675	2.51529e-05	6.85462e-05	0.124207	-8.05107	0.786209	6.32982
AGAP011084	6.03645e-08	9.33415e-07	0.124386	-8.03951	35.9264	288.831
AGAP005720	5.40397e-05	0.000129307	0.124508	-8.03161	0.916377	7.35998
AGAP002705	9.57735e-08	1.22044e-06	0.12459	-8.02632	8.98098	72.0842
AGAP010008	3.90629e-08	7.48415e-07	0.124639	-8.02315	9.57227	76.7998
AGAP008191	1.20613e-08	4.14595e-07	0.124686	-8.02017	21.9913	176.374
AGAP004351	7.07591e-09	3.62748e-07	0.124818	-8.01166	17.3268	138.816
AGAP003093	1.63009e-08	4.94437e-07	0.124947	-8.00338	15.6706	125.418
AGAP003534	4.68731e-08	8.17631e-07	0.124969	-8.00197	8.7796	70.254
AGAP011547	2.06611e-06	9.52272e-06	0.125297	-7.98107	9.81298	78.318
AGAP029918	0.000268557	0.00051977	0.125315	-7.97992	0.891689	7.1156
AGAP008805	1.93077e-08	5.33278e-07	0.125832	-7.94711	26.2346	208.489
AGAP011753	3.12572e-07	2.48477e-06	0.125971	-7.93835	6.85221	54.3953
AGAP029397	2.79871e-05	7.49177e-05	0.126031	-7.93453	0.722935	5.73615
AGAP008616	3.04199e-07	2.45187e-06	0.126077	-7.93163	4.07547	32.3251
AGAP007126	4.24266e-07	3.05002e-06	0.126132	-7.92821	5.59254	44.3389
AGAP001539	3.74948e-08	7.38421e-07	0.126168	-7.92592	6.59559	52.2761
AGAP011674	1.11295e-06	6.14375e-06	0.12628	-7.91893	10.3649	82.0788
AGAP008952	1.19908e-08	4.14595e-07	0.126458	-7.90776	36.2066	286.313
AGAP009004	1.47447e-05	4.42179e-05	0.126486	-7.90602	11.7976	93.2717
AGAP005629	7.7208e-08	1.07788e-06	0.12661	-7.89826	10.3997	82.1394
AGAP029417	0.00142101	0.00231534	0.126724	-7.89114	0.348393	2.74922
AGAP007388	1.30548e-05	4.01057e-05	0.12675	-7.88957	11.7541	92.7351
AGAP000008	3.3388e-09	2.6014e-07	0.126867	-7.88225	63.0635	497.082
AGAP028683	4.44223e-07	3.14921e-06	0.126997	-7.87419	3.516	27.6856
AGAP007644	1.63479e-06	8.04224e-06	0.127401	-7.84921	14.3719	112.808
AGAP004671	4.35513e-07	3.1036e-06	0.127413	-7.8485	75.8539	595.34
AGAP013399	0.000293392	0.000561197	0.127456	-7.84585	1.41859	11.1301
AGAP005479	1.49214e-05	4.46495e-05	0.127569	-7.83889	2.28752	17.9316
AGAP008990	2.75982e-09	2.38698e-07	0.127962	-7.81484	26.5957	207.841
AGAP008926	3.2039e-08	6.87956e-07	0.128142	-7.80386	12.6294	98.5582
AGAP004361	1.12113e-06	6.18471e-06	0.128273	-7.79588	32.2534	251.444
AGAP029299	1.71969e-06	8.32966e-06	0.128428	-7.78648	1.96235	15.2798
AGAP008537	0.000255637	0.000499333	0.128604	-7.77579	21.6539	168.376
AGAP005147	2.93652e-07	2.40237e-06	0.128696	-7.77027	37.2615	289.532
AGAP009921	8.88776e-08	1.17399e-06	0.128711	-7.76932	90.6673	704.423
AGAP006880	3.63906e-07	2.73521e-06	0.129087	-7.74672	7.42596	57.5268
AGAP008953	1.30385e-07	1.47332e-06	0.129122	-7.74462	5.87351	45.4881
AGAP002875	1.40003e-07	1.54988e-06	0.12914	-7.74351	38.6885	299.585
AGAP010670	5.67184e-08	9.04509e-07	0.129222	-7.73864	28.073	217.247
AGAP004060	6.08625e-07	3.98014e-06	0.129335	-7.73188	5.48205	42.3865
AGAP006165	2.82484e-08	6.4734e-07	0.12938	-7.72916	52.4211	405.171
AGAP008551	1.21466e-07	1.40752e-06	0.12946	-7.7244	14.9681	115.62
AGAP011746	9.37161e-08	1.20345e-06	0.129581	-7.71718	25.2673	194.992
AGAP029761	0.000846418	0.00145199	0.129603	-7.71589	0.461707	3.56248
AGAP011178	0.00110024	0.00184448	0.12972	-7.70891	27.5115	212.084
AGAP007112	2.14693e-07	1.96247e-06	0.130048	-7.68949	34.0973	262.191
AGAP009339	4.64759e-06	1.76682e-05	0.130062	-7.68862	2.1682	16.6705
AGAP001146	5.11993e-08	8.56284e-07	0.13025	-7.67752	7.40379	56.8427
AGAP003227	5.90115e-06	2.12021e-05	0.130628	-7.65532	2.2377	17.1303
AGAP008490	8.15604e-07	4.89901e-06	0.130632	-7.65509	24.6849	188.965
AGAP006990	2.85482e-05	7.61503e-05	0.130711	-7.65046	12.6826	97.0279
AGAP001296	6.57821e-07	4.21428e-06	0.130767	-7.6472	33.248	254.254
AGAP012760	6.54123e-05	0.000152006	0.130775	-7.64673	0.822528	6.28965
AGAP005922	1.42571e-09	1.69756e-07	0.130814	-7.64446	35.3549	270.269
AGAP008897	1.98741e-09	2.02244e-07	0.130923	-7.63807	29.6084	226.151
AGAP029479	0.00549908	0.00795121	0.130958	-7.63603	0.415512	3.17286
AGAP002982	8.89997e-08	1.17399e-06	0.131036	-7.6315	22.1994	169.415
AGAP009589	5.39002e-08	8.83683e-07	0.131297	-7.61635	27.6404	210.519
AGAP011502	9.00701e-07	5.26331e-06	0.131398	-7.61045	4.60743	35.0646
AGAP008951	3.15042e-08	6.78252e-07	0.13179	-7.58783	29.1305	221.037
AGAP006458	8.38637e-07	5.00429e-06	0.132358	-7.55529	3.88144	29.3254
AGAP005266	0.00466078	0.00683821	0.132412	-7.55217	0.364408	2.75207
AGAP006234	1.50495e-07	1.60312e-06	0.132444	-7.55038	5.7611	43.4985
AGAP010739	4.29341e-09	2.87905e-07	0.132524	-7.54578	18.0801	136.429
AGAP028690	4.84155e-07	3.34251e-06	0.132536	-7.54512	7.63555	57.6112
AGAP009800	9.01842e-08	1.18048e-06	0.132574	-7.54295	12.6226	95.2118
AGAP012310	1.63605e-07	1.65468e-06	0.132836	-7.52807	11.0515	83.1962
AGAP005272	4.86243e-07	3.35409e-06	0.13287	-7.52617	9.57723	72.0799
AGAP008161	8.56003e-07	5.08327e-06	0.132975	-7.52022	4.30464	32.3719
AGAP006618	4.08678e-07	2.964e-06	0.133037	-7.5167	4.28443	32.2048
AGAP009600	3.32497e-08	7.01072e-07	0.133111	-7.5125	12.6409	94.9644
AGAP001166	9.17873e-09	3.81082e-07	0.133343	-7.49946	9.71925	72.8891
AGAP004844	2.77882e-08	6.41324e-07	0.133383	-7.49722	12.9041	96.7447
AGAP003387	3.96865e-08	7.52382e-07	0.133466	-7.49255	24.1938	181.274
AGAP005714	0.00219522	0.00342796	0.133466	-7.49255	1.51589	11.3579
AGAP005884	9.12069e-07	5.30049e-06	0.133919	-7.46718	15.4716	115.529
AGAP009067	3.26838e-09	2.57102e-07	0.134319	-7.44495	17.2448	128.387
AGAP007389	1.8538e-08	5.22963e-07	0.134395	-7.44074	14.9313	111.1
AGAP002782	1.8813e-09	1.96155e-07	0.134529	-7.43333	75.6868	562.604
AGAP010006	2.90344e-06	1.232e-05	0.134737	-7.42189	6.43606	47.7677
AGAP009043	6.33169e-07	4.09159e-06	0.135044	-7.40501	9.16691	67.8811
AGAP029255	3.92822e-05	9.91875e-05	0.135056	-7.40435	2.5777	19.0862
AGAP008829	1.36886e-06	7.10574e-06	0.135153	-7.39905	4.98162	36.8592
AGAP001877	1.6412e-07	1.65556e-06	0.135338	-7.38891	22.3219	164.935
AGAP004082	4.88837e-08	8.41932e-07	0.135785	-7.36459	9.72858	71.647
AGAP011425	9.42743e-09	3.81082e-07	0.135902	-7.35823	14.4822	106.563
AGAP005271	2.372e-05	6.54259e-05	0.135947	-7.35583	1.6559	12.1805
AGAP006058	0.00493194	0.00720762	0.135969	-7.35461	0.811859	5.97091
AGAP028012	1.99323e-05	5.68373e-05	0.136101	-7.3475	8.52764	62.6569
AGAP001685	1.66e-07	1.66775e-06	0.136266	-7.33859	24.8799	182.584
AGAP012686	1.03044e-05	3.31498e-05	0.136321	-7.33565	1.59835	11.7249
AGAP003616	7.08496e-05	0.000162359	0.136374	-7.3328	7.34711	53.8749
AGAP008882	4.29263e-08	7.85639e-07	0.136478	-7.32716	17.2903	126.688
AGAP002929	3.38076e-06	1.37739e-05	0.136529	-7.32444	44.8321	328.37
AGAP003439	2.73949e-09	2.38698e-07	0.136685	-7.3161	101.349	741.481
AGAP004208	3.83884e-07	2.82714e-06	0.136695	-7.31553	7.9084	57.8541
AGAP004714	0.000404795	0.000748728	0.136825	-7.30861	2.00223	14.6335
AGAP029746	0.000240823	0.000474284	0.136903	-7.30444	1.93829	14.1581
AGAP011405	6.81645e-07	4.30288e-06	0.136965	-7.30115	4.01736	29.3313
AGAP010702	5.36131e-09	3.34734e-07	0.136965	-7.30114	26.0412	190.13
AGAP002829	5.85276e-07	3.8739e-06	0.137408	-7.27761	33.4396	243.36
AGAP005874	1.56757e-07	1.63059e-06	0.137423	-7.27682	6.49279	47.2469
AGAP003214	2.98477e-07	2.42727e-06	0.137628	-7.26594	5.14762	37.4023
AGAP028528	8.74693e-07	5.15181e-06	0.137661	-7.26422	11.1385	80.9127
AGAP010482	1.3642e-06	7.09322e-06	0.13779	-7.25744	4.83124	35.0624
AGAP011440	2.29283e-08	5.77159e-07	0.138061	-7.24318	8.95926	64.8935
AGAP003449	0.000576908	0.00103005	0.138273	-7.2321	0.672718	4.86516
AGAP005647	9.99942e-06	3.23981e-05	0.138286	-7.23142	18.4126	133.149
AGAP009150	5.46686e-05	0.000130658	0.138337	-7.22874	39.7906	287.636
AGAP011361	1.41214e-06	7.25676e-06	0.138444	-7.22312	2.82916	20.4354
AGAP008651	4.79491e-07	3.3173e-06	0.138489	-7.2208	3.16887	22.8818
AGAP029679	1.18027e-06	6.38612e-06	0.138497	-7.22037	10.802	77.9946
AGAP008158	1.5706e-07	1.63059e-06	0.138677	-7.21099	5.65705	40.793
AGAP008090	6.82081e-06	2.3867e-05	0.138727	-7.20839	26.5615	191.465
AGAP029728	1.58094e-08	4.88063e-07	0.138838	-7.20266	21.3045	153.449
AGAP003418	7.76792e-05	0.000176217	0.139021	-7.19315	4.41359	31.7476
AGAP000025	3.09401e-08	6.74231e-07	0.13911	-7.18854	27.7193	199.261
AGAP009140	3.12915e-06	1.29634e-05	0.139137	-7.18717	3.70924	26.6589
AGAP002256	3.44926e-08	7.18025e-07	0.139158	-7.18607	11.5467	82.9755
AGAP008481	2.25445e-08	5.69248e-07	0.139204	-7.18372	7.15622	51.4083
AGAP006062	6.34808e-06	2.25504e-05	0.139335	-7.17696	22.2865	159.949
AGAP009825	1.93599e-08	5.33278e-07	0.139852	-7.15042	13.6432	97.5547
AGAP000668	1.79792e-05	5.21219e-05	0.139997	-7.14302	5.76894	41.2076
AGAP006205	8.66871e-08	1.15503e-06	0.140223	-7.1315	37.8543	269.958
AGAP004175	5.29378e-08	8.72136e-07	0.140269	-7.12918	32.5618	232.139
AGAP011675	2.35034e-07	2.08322e-06	0.140338	-7.12565	7.63144	54.379
AGAP009046	4.62289e-08	8.12229e-07	0.140478	-7.11856	15.4587	110.044
AGAP001754	2.65357e-06	1.14983e-05	0.140518	-7.11654	27.3066	194.329
AGAP008035	1.07474e-06	5.97313e-06	0.140755	-7.10452	10.8076	76.7832
AGAP007018	1.52195e-07	1.60953e-06	0.14086	-7.09923	17.5913	124.885
AGAP012835	4.61439e-05	0.000114049	0.141066	-7.08889	0.704282	4.99258
AGAP012103	3.26041e-05	8.48372e-05	0.141202	-7.08207	96.1003	680.589
AGAP008720	0.000167297	0.000343453	0.141253	-7.0795	1.79997	12.7429
AGAP007826	9.3852e-08	1.20345e-06	0.14135	-7.07465	22.716	160.708
AGAP006961	1.74934e-07	1.70576e-06	0.142052	-7.0397	102.29	720.089
AGAP011111	3.30444e-07	2.56001e-06	0.142147	-7.03499	27.2222	191.508
AGAP002546	1.27691e-07	1.45497e-06	0.142159	-7.03439	4.05636	28.534
AGAP002300	3.59467e-08	7.29727e-07	0.142316	-7.02663	18.6693	131.183
AGAP000314	0.0101909	0.0140783	0.142391	-7.0229	1.87455	13.1648
AGAP009968	3.02119e-07	2.44262e-06	0.142805	-7.00254	12.9428	90.6324
AGAP002261	1.10469e-06	6.10228e-06	0.142873	-6.99923	11.035	77.2363
AGAP008673	3.50288e-05	8.99751e-05	0.143286	-6.97906	2.89902	20.2324
AGAP003593	2.08746e-08	5.54464e-07	0.143303	-6.9782	27.9766	195.226
AGAP007477	6.49426e-07	4.17029e-06	0.143461	-6.97052	12.5759	87.6605
AGAP005234	4.91327e-05	0.000119808	0.143501	-6.96861	19.5778	136.43
AGAP011670	3.17522e-07	2.50255e-06	0.143551	-6.96614	4.46029	31.071
AGAP003364	4.92181e-08	8.45911e-07	0.143615	-6.96306	5.08455	35.404
AGAP012424	2.34029e-06	1.04737e-05	0.143631	-6.9623	21.3246	148.469
AGAP029444	1.71596e-07	1.69216e-06	0.143988	-6.94501	25.7798	179.041
AGAP002388	6.99964e-06	2.43781e-05	0.144149	-6.93727	2.92222	20.2723
AGAP029449	7.13454e-07	4.44199e-06	0.144395	-6.92546	10.7167	74.2183
AGAP006606	5.47936e-08	8.9296e-07	0.144452	-6.92272	20.3482	140.865
AGAP028689	2.23108e-07	2.01896e-06	0.144653	-6.91308	8.55134	59.1162
AGAP010698	1.05497e-08	3.94097e-07	0.144763	-6.90785	44.0122	304.03
AGAP011243	4.84802e-06	1.82353e-05	0.144884	-6.90206	3.22577	22.2644
AGAP010439	5.71615e-06	2.07011e-05	0.144908	-6.90093	2.77562	19.1544
AGAP008136	3.72064e-08	7.37011e-07	0.145339	-6.88045	13.4253	92.372
AGAP000271	6.80297e-07	4.30101e-06	0.145678	-6.86447	17.4899	120.059
AGAP005506	4.02106e-07	2.92785e-06	0.145848	-6.85644	35.5118	243.485
AGAP006798	6.12121e-09	3.50883e-07	0.14585	-6.85634	17.3339	118.847
AGAP013231	1.06369e-06	5.93589e-06	0.145895	-6.85423	3.72619	25.5402
AGAP007481	2.77955e-07	2.32273e-06	0.145964	-6.85099	12.6516	86.6761
AGAP009509	2.22454e-07	2.01896e-06	0.145977	-6.85038	44.0481	301.746
AGAP029788	4.05849e-05	0.00010213	0.146101	-6.84458	1.70542	11.6729
AGAP003890	1.24609e-08	4.19348e-07	0.14622	-6.839	20.3387	139.096
AGAP000695	7.94221e-06	2.67385e-05	0.14632	-6.83432	1.32429	9.05063
AGAP028674	2.78584e-07	2.32323e-06	0.146381	-6.83148	3.80825	26.016
AGAP003007	0.000218229	0.000434795	0.147088	-6.79863	12.151	82.6098
AGAP011180	1.35413e-08	4.43126e-07	0.147114	-6.79744	24.1634	164.249
AGAP004685	2.60158e-07	2.21473e-06	0.14713	-6.79673	34.3317	233.343
AGAP002836	5.8535e-05	0.000138644	0.147304	-6.78867	5.39287	36.6104
AGAP029790	1.95934e-06	9.1806e-06	0.147455	-6.78172	6.9541	47.1608
AGAP004059	0.000294397	0.000562827	0.147526	-6.77848	8.40406	56.9668
AGAP029045	5.75215e-06	2.08039e-05	0.147773	-6.76716	2.51179	16.9977
AGAP002088	3.93303e-09	2.75009e-07	0.147988	-6.7573	23.3777	157.97
AGAP005051	3.90533e-06	1.53603e-05	0.148316	-6.74238	2.91969	19.6856
AGAP005013	4.57941e-05	0.000113253	0.148444	-6.73654	3.70347	24.9486
AGAP013365	2.19181e-05	6.13571e-05	0.148646	-6.7274	462.453	3111.1
AGAP029588	1.5847e-06	7.87155e-06	0.148892	-6.71629	10.0003	67.1647
AGAP003252	0.000769394	0.00133271	0.149199	-6.70245	2.68074	17.9676
AGAP007568	3.858e-05	9.76557e-05	0.149315	-6.69726	16.6108	111.247
AGAP002251	2.58382e-09	2.29763e-07	0.149378	-6.69442	133.534	893.935
AGAP011963	2.33938e-07	2.07801e-06	0.149455	-6.691	17.5719	117.573
AGAP001609	2.05212e-06	9.48497e-06	0.14954	-6.68718	5.41005	36.178
AGAP011383	3.01137e-07	2.44262e-06	0.149548	-6.68681	28.0409	187.504
AGAP012500	2.29349e-05	6.36683e-05	0.149893	-6.67143	1.04053	6.94184
AGAP002339	2.30463e-07	2.05831e-06	0.150218	-6.65699	14.9573	99.5707
AGAP006534	3.85595e-08	7.43998e-07	0.15044	-6.64719	58.343	387.817
AGAP011760	7.33829e-08	1.04955e-06	0.150561	-6.64184	21.3895	142.066
AGAP012655	1.14878e-06	6.26332e-06	0.150594	-6.64037	3.96734	26.3446
AGAP006129	4.23246e-05	0.000105889	0.150732	-6.63431	2.53972	16.8493
AGAP003229	7.66066e-09	3.62748e-07	0.150874	-6.62804	51.9559	344.366
AGAP011875	2.61271e-08	6.21355e-07	0.150961	-6.62423	26.4642	175.305
AGAP005728	2.02183e-07	1.88604e-06	0.151074	-6.61927	95.0932	629.447
AGAP029447	2.80945e-06	1.20405e-05	0.151133	-6.61668	1.81805	12.0294
AGAP011199	3.6396e-06	1.45531e-05	0.151134	-6.61665	25.3899	167.996
AGAP029515	0.0032567	0.00492843	0.151166	-6.61524	5.39352	35.6794
AGAP001854	7.45735e-06	2.55266e-05	0.151174	-6.61489	8.80326	58.2326
AGAP011661	1.01722e-06	5.75511e-06	0.151325	-6.60831	27.6298	182.586
AGAP029497	6.84479e-07	4.31223e-06	0.151409	-6.60462	7.49283	49.4873
AGAP013761	2.05633e-06	9.49371e-06	0.151416	-6.60432	3.87041	25.5614
AGAP012121	3.6803e-09	2.70099e-07	0.151451	-6.60279	37.5703	248.069
AGAP009740	3.41431e-07	2.6203e-06	0.151525	-6.59957	27.5882	182.07
AGAP002220	1.1469e-06	6.26332e-06	0.151561	-6.598	3.86301	25.4881
AGAP002290	7.82805e-08	1.08178e-06	0.151577	-6.59732	12.967	85.5475
AGAP012236	6.35398e-08	9.53797e-07	0.151643	-6.59443	24.543	161.847
AGAP013189	9.78775e-09	3.83643e-07	0.151653	-6.594	50.2081	331.072
AGAP006164	3.32069e-05	8.61337e-05	0.151745	-6.59001	1.83155	12.0699
AGAP011888	1.20095e-05	3.75427e-05	0.152144	-6.57272	30.5663	200.904
AGAP005308	4.62937e-08	8.12229e-07	0.152239	-6.56861	6.90051	45.3268
AGAP004739	1.05523e-06	5.90482e-06	0.152254	-6.56795	70.9743	466.156
AGAP004341	5.23537e-09	3.3202e-07	0.1525	-6.5574	31.4905	206.495
AGAP029408	0.00371987	0.00556341	0.152673	-6.54996	0.434848	2.84824
AGAP006092	4.41362e-08	7.98845e-07	0.153035	-6.53443	28.8322	188.402
AGAP006446	1.04026e-06	5.84907e-06	0.153088	-6.5322	9.18448	59.9949
AGAP001368	1.05504e-07	1.28721e-06	0.153275	-6.52424	86.2518	562.728
AGAP001196	3.24689e-06	1.33347e-05	0.15328	-6.52399	2.71193	17.6926
AGAP003280	2.71327e-06	1.17074e-05	0.153402	-6.51883	31.8232	207.45
AGAP001614	1.04468e-06	5.86989e-06	0.153564	-6.51195	2.30037	14.9799
AGAP003562	3.9356e-08	7.50516e-07	0.153567	-6.51183	10.7436	69.9607
AGAP005578	2.48034e-06	1.08919e-05	0.153866	-6.49917	4.9422	32.1202
AGAP003268	6.27936e-06	2.23257e-05	0.153917	-6.49701	18.2725	118.717
AGAP003543	6.34254e-07	4.09537e-06	0.154048	-6.49146	4.82317	31.3094
AGAP010179	3.5113e-07	2.67467e-06	0.154058	-6.49107	11.1902	72.6362
AGAP029327	5.63793e-08	9.02621e-07	0.154284	-6.48154	6.96528	45.1457
AGAP007731	2.64654e-05	7.1622e-05	0.154363	-6.47824	4.30164	27.867
AGAP002063	9.36096e-09	3.81082e-07	0.154493	-6.47277	120.584	780.513
AGAP009385	0.0278066	0.035617	0.154692	-6.46444	5.51386	35.644
AGAP005033	4.19724e-06	1.62969e-05	0.154847	-6.458	12.7763	82.5093
AGAP005481	1.78213e-06	8.58636e-06	0.154969	-6.45288	6.8699	44.3307
AGAP028675	7.97312e-07	4.81744e-06	0.155033	-6.45026	2.53257	16.3357
AGAP000497	1.26877e-05	3.93471e-05	0.155564	-6.42823	1.4057	9.03616
AGAP009458	2.86719e-06	1.22169e-05	0.155607	-6.42643	1.71373	11.0132
AGAP013528	1.91629e-06	9.04626e-06	0.155787	-6.41903	2.39326	15.3624
AGAP029575	6.42353e-07	4.13136e-06	0.155965	-6.41169	28.6879	183.938
AGAP028508	3.64093e-07	2.73521e-06	0.156081	-6.40693	7.97112	51.0704
AGAP029859	5.1339e-05	0.000124005	0.156297	-6.39806	1.24502	7.96569
AGAP013384	6.64048e-06	2.33659e-05	0.156362	-6.39541	10.5175	67.2636
AGAP006479	1.97524e-05	5.64029e-05	0.156378	-6.39475	9.94218	63.5777
AGAP008772	7.82119e-08	1.08178e-06	0.156607	-6.38543	14.6407	93.4869
AGAP005722	1.41458e-05	4.283e-05	0.156697	-6.38175	1.46857	9.37203
AGAP012362	1.02222e-08	3.90467e-07	0.156794	-6.37778	17.1951	109.667
AGAP007948	3.36094e-07	2.58944e-06	0.15728	-6.35809	47.7876	303.838
AGAP004490	1.93588e-08	5.33278e-07	0.157352	-6.35518	30.0017	190.666
AGAP012066	0.0213007	0.0277795	0.157387	-6.35375	1.10214	7.00273
AGAP003883	1.2933e-06	6.78991e-06	0.157401	-6.3532	4.42974	28.143
AGAP008417	6.18075e-07	4.02585e-06	0.157494	-6.34945	3.62978	23.0471
AGAP002433	1.25994e-07	1.45144e-06	0.157507	-6.3489	5.50766	34.9676
AGAP029549	3.92088e-08	7.49455e-07	0.157593	-6.34545	42.2398	268.031
AGAP011508	3.5672e-07	2.70465e-06	0.157727	-6.34007	7.53736	47.7874
AGAP003006	7.01297e-07	4.38632e-06	0.157848	-6.33521	12.4671	78.9817
AGAP003428	3.40302e-05	8.77282e-05	0.157953	-6.331	13.3363	84.4322
AGAP009432	2.84698e-08	6.50591e-07	0.157986	-6.32969	38.0533	240.865
AGAP005397	5.64378e-06	2.04935e-05	0.158037	-6.32764	3.70152	23.4219
AGAP010678	2.1524e-06	9.84832e-06	0.158074	-6.32613	10.1779	64.3865
AGAP003600	0.00102464	0.00172979	0.158079	-6.32594	8.9646	56.7096
AGAP008096	1.9416e-07	1.83846e-06	0.158147	-6.32323	9.22729	58.3463
AGAP003576	9.1483e-09	3.81082e-07	0.158154	-6.32294	66.9158	423.104
AGAP004723	0.000200625	0.00040337	0.158165	-6.32252	10.0644	63.6324
AGAP004164	4.00107e-08	7.55953e-07	0.158275	-6.31813	486.025	3070.77
AGAP002375	3.96356e-06	1.55296e-05	0.1583	-6.31712	3.82164	24.1417
AGAP011876	1.61272e-07	1.64305e-06	0.158342	-6.31546	14.8596	93.8451
AGAP003552	1.26923e-07	1.45428e-06	0.158345	-6.31534	24.833	156.829
AGAP005643	8.56799e-07	5.08327e-06	0.158377	-6.31406	8.40081	53.0432
AGAP028649	1.49699e-07	1.59901e-06	0.158477	-6.31008	119.754	755.657
AGAP009573	0.000286552	0.000550559	0.158505	-6.30895	1.72725	10.8971
AGAP007802	3.80976e-05	9.66139e-05	0.158958	-6.29099	12.9564	81.5087
AGAP010671	9.79918e-07	5.60609e-06	0.159199	-6.28143	3.29651	20.7068
AGAP001045	6.06086e-09	3.50883e-07	0.159515	-6.26901	81.7688	512.61
AGAP008151	1.28082e-06	6.74719e-06	0.15969	-6.26212	9.27091	58.0556
AGAP012691	2.84095e-05	7.59289e-05	0.159915	-6.25331	3.99076	24.9555
AGAP005193	0.000123639	0.000263409	0.159939	-6.25238	12.0188	75.1462
AGAP029317	1.95217e-06	9.15749e-06	0.160062	-6.24759	3.55404	22.2042
AGAP004190	1.67616e-08	4.96452e-07	0.160188	-6.24265	27.0316	168.749
AGAP007510	2.42463e-07	2.12603e-06	0.160342	-6.23668	6.27216	39.1175
AGAP011652	5.17662e-07	3.52329e-06	0.160386	-6.23497	8.08203	50.3913
AGAP005405	6.79562e-08	9.98114e-07	0.160406	-6.23418	99.1682	618.233
AGAP009068	1.26796e-06	6.70104e-06	0.160521	-6.22973	6.58137	41.0002
AGAP010941	4.74611e-07	3.29609e-06	0.160546	-6.22873	6.95454	43.3179
AGAP010711	2.25376e-08	5.69248e-07	0.160606	-6.22641	34.982	217.812
AGAP011659	6.65809e-07	4.2455e-06	0.160748	-6.22093	17.5711	109.309
AGAP004032	6.06711e-07	3.9708e-06	0.160897	-6.21515	6.24496	38.8134
AGAP009283	9.83506e-08	1.23217e-06	0.160954	-6.21295	35.0304	217.642
AGAP011448	1.963e-08	5.33532e-07	0.161065	-6.20866	18.2626	113.386
AGAP003914	5.27644e-05	0.000126811	0.161476	-6.19285	21.8775	135.484
AGAP012087	1.35725e-07	1.51957e-06	0.161538	-6.19048	9.95016	61.5962
AGAP012255	0.00217864	0.00340662	0.161555	-6.18985	0.951389	5.88895
AGAP007541	3.66476e-08	7.37011e-07	0.161568	-6.18935	61.6568	381.616
AGAP005014	2.01315e-07	1.88009e-06	0.161719	-6.18357	20.5378	126.997
AGAP002404	2.53909e-07	2.17739e-06	0.161838	-6.17903	25.0536	154.807
AGAP013166	0.000330271	0.000622569	0.161936	-6.17528	1.94	11.98
AGAP000311	3.11969e-06	1.29554e-05	0.161942	-6.17504	22.7371	140.403
AGAP009904	1.42759e-08	4.59807e-07	0.162055	-6.17074	22.2708	137.427
AGAP007999	3.32977e-06	1.36188e-05	0.162701	-6.14623	23.6578	145.406
AGAP029553	6.87571e-08	1.00288e-06	0.162796	-6.14265	19.486	119.696
AGAP001525	7.1557e-08	1.03065e-06	0.162873	-6.13975	14.7865	90.7854
AGAP002960	6.69508e-07	4.26577e-06	0.16296	-6.13648	7.63247	46.8365
AGAP010055	2.48687e-07	2.15336e-06	0.163046	-6.13325	10.0968	61.9264
AGAP009680	4.12935e-06	1.60791e-05	0.16329	-6.12408	2.72112	16.6644
AGAP012134	1.63912e-05	4.81841e-05	0.163317	-6.12307	39.7235	243.23
AGAP007394	4.80432e-08	8.30954e-07	0.163359	-6.12148	23.311	142.698
AGAP012546	0.00210438	0.00330314	0.16353	-6.1151	0.595723	3.64291
AGAP010197	1.76395e-08	5.08874e-07	0.163595	-6.11265	73.3957	448.642
AGAP000146	0.000372167	0.000694027	0.163708	-6.10842	2.15544	13.1663
AGAP011815	4.69491e-06	1.78256e-05	0.163761	-6.10646	3.71505	22.6858
AGAP007088	2.99683e-06	1.25535e-05	0.163782	-6.10567	37.6222	229.709
AGAP007600	2.02813e-07	1.88954e-06	0.163916	-6.10069	9.97399	60.8482
AGAP007399	1.37506e-07	1.53105e-06	0.163949	-6.09945	9.25259	56.4357
AGAP005566	1.40872e-07	1.55294e-06	0.164132	-6.09264	16.2417	98.9545
AGAP029631	0.00722054	0.0102394	0.164323	-6.08557	0.426354	2.5946
AGAP029805	4.0098e-06	1.56836e-05	0.164521	-6.07826	25.7368	156.435
AGAP009778	1.57258e-06	7.83513e-06	0.164643	-6.07375	7.91955	48.1014
AGAP005477	2.44318e-07	2.1341e-06	0.164645	-6.07369	9.31328	56.566
AGAP009631	2.33918e-05	6.4739e-05	0.164687	-6.07214	9.39461	57.0454
AGAP003278	1.25349e-06	6.65032e-06	0.164794	-6.06819	6.44288	39.0967
AGAP000599	5.61624e-05	0.000133891	0.164947	-6.06255	1.66349	10.085
AGAP006605	9.36215e-05	0.000206447	0.164956	-6.06224	26.1795	158.706
AGAP013023	2.38411e-08	5.82378e-07	0.164976	-6.06149	20.4557	123.992
AGAP001788	2.70997e-08	6.29838e-07	0.164989	-6.061	12.0969	73.3191
AGAP029680	0.000182895	0.000371465	0.165052	-6.0587	17.7596	107.6
AGAP001290	4.98143e-08	8.49022e-07	0.165104	-6.05678	16.9407	102.606
AGAP002241	1.61205e-07	1.64305e-06	0.165515	-6.04176	7.95783	48.0793
AGAP012831	0.00106434	0.00179237	0.165541	-6.04081	0.553455	3.34331
AGAP009226	1.26163e-07	1.45144e-06	0.165786	-6.03187	20.8954	126.038
AGAP011458	8.8609e-09	3.79616e-07	0.165918	-6.02707	35.0115	211.017
AGAP007603	7.22963e-09	3.62748e-07	0.166342	-6.01172	32.7258	196.739
AGAP029537	7.70299e-07	4.69312e-06	0.166403	-6.0095	2.67906	16.0998
AGAP011249	4.59557e-08	8.12229e-07	0.166433	-6.00842	17.1303	102.926
AGAP003632	3.74665e-07	2.78143e-06	0.16675	-5.997	19.411	116.408
AGAP003966	1.1982e-07	1.39042e-06	0.167028	-5.98703	14.2474	85.2998
AGAP009886	0.000132276	0.000279409	0.167051	-5.98621	37.2661	223.083
AGAP007953	1.66143e-07	1.66775e-06	0.167084	-5.98503	11.5052	68.8589
AGAP013458	0.00826545	0.0115807	0.167116	-5.98387	1.41662	8.47684
AGAP007125	2.18392e-08	5.64041e-07	0.167519	-5.96949	30.9177	184.563
AGAP003991	1.69016e-07	1.68434e-06	0.16756	-5.96802	5.1218	30.567
AGAP008087	6.92724e-06	2.4167e-05	0.167561	-5.96797	5.70096	34.0231
AGAP006942	3.0193e-08	6.71538e-07	0.167563	-5.96789	98.0193	584.968
AGAP009681	4.43154e-07	3.14436e-06	0.167617	-5.96597	5.98087	35.6816
AGAP004911	1.36948e-05	4.17116e-05	0.167763	-5.96079	1.56352	9.31979
AGAP028678	9.87731e-07	5.63896e-06	0.167783	-5.96008	4.8036	28.6298
AGAP002074	3.72422e-07	2.7698e-06	0.167898	-5.956	7.30737	43.5227
AGAP009336	1.55701e-07	1.62681e-06	0.167975	-5.95326	67.9414	404.473
AGAP002166	6.23149e-09	3.51607e-07	0.168064	-5.95013	90.3494	537.59
AGAP003595	1.54291e-07	1.62066e-06	0.168113	-5.9484	42.9965	255.76
AGAP029741	7.47053e-08	1.05697e-06	0.168364	-5.9395	11.3476	67.399
AGAP002258	2.47452e-08	5.93667e-07	0.168615	-5.93068	29.4889	174.889
AGAP008428	7.98578e-08	1.09433e-06	0.168699	-5.92772	11.0402	65.4433
AGAP009512	1.58973e-08	4.88931e-07	0.16875	-5.92594	22.4376	132.964
AGAP009416	0.00169777	0.00272021	0.168859	-5.9221	0.469229	2.77882
AGAP005225	0.00013368	0.000281429	0.168955	-5.91875	15.7005	92.9273
AGAP012013	1.69507e-05	4.95264e-05	0.169177	-5.91097	63.8679	377.521
AGAP000620	7.11953e-06	2.46487e-05	0.169326	-5.90576	12.4673	73.6289
AGAP007299	2.09428e-07	1.92725e-06	0.169378	-5.90394	27.6241	163.091
AGAP009222	4.37311e-07	3.1137e-06	0.169456	-5.90124	17.446	102.953
AGAP003972	2.84639e-06	1.216e-05	0.169484	-5.90026	7.09598	41.8682
AGAP010757	1.38374e-06	7.16479e-06	0.169571	-5.89725	15.7582	92.9299
AGAP028053	1.61655e-07	1.6449e-06	0.169756	-5.8908	10.6207	62.5646
AGAP008239	8.80687e-07	5.17966e-06	0.169787	-5.88975	7.03529	41.4361
AGAP003250	2.41351e-07	2.12439e-06	0.169878	-5.88657	18.2739	107.571
AGAP002983	5.89269e-06	2.11904e-05	0.169995	-5.88252	24.6934	145.259
AGAP003922	1.24382e-06	6.61188e-06	0.170101	-5.87885	3.27555	19.2565
AGAP010956	3.04045e-05	8.00063e-05	0.170251	-5.87367	6.19076	36.3625
AGAP008674	1.13755e-05	3.59454e-05	0.170394	-5.86877	32.3572	189.897
AGAP008970	0.00119573	0.00198544	0.171085	-5.84506	16.6867	97.5345
AGAP013443	0.000754035	0.00130833	0.17127	-5.83872	0.947615	5.53286
AGAP028598	1.05042e-06	5.88592e-06	0.171292	-5.83798	14.9512	87.2851
AGAP002961	5.57434e-07	3.70461e-06	0.171338	-5.83643	35.8377	209.164
AGAP009047	1.90214e-06	8.99502e-06	0.171375	-5.83514	25.4553	148.535
AGAP005307	2.09565e-06	9.63176e-06	0.171956	-5.81543	5.54245	32.2317
AGAP008899	1.01053e-06	5.72916e-06	0.172024	-5.81315	4.11715	23.9336
AGAP008164	3.97298e-08	7.52382e-07	0.172129	-5.80959	10.8773	63.1927
AGAP008855	4.8357e-06	1.8214e-05	0.172213	-5.80677	2.59529	15.0703
AGAP005237	1.78734e-07	1.73072e-06	0.17253	-5.7961	18.6039	107.83
AGAP006192	0.000197665	0.000398005	0.172878	-5.78444	1.05327	6.09256
AGAP029665	1.34891e-07	1.51586e-06	0.172986	-5.7808	13.8418	80.0168
AGAP012678	0.0015074	0.00244247	0.173152	-5.77526	1.60058	9.24376
AGAP012273	9.08547e-07	5.30049e-06	0.173169	-5.77469	15.755	90.98
AGAP006659	1.12147e-07	1.33161e-06	0.173238	-5.77242	12.3991	71.5727
AGAP005297	3.10509e-07	2.47991e-06	0.173316	-5.76981	12.072	69.6532
AGAP005036	1.02958e-05	3.31354e-05	0.173339	-5.76905	3.64333	21.0185
AGAP029787	2.76972e-06	1.1907e-05	0.173361	-5.76831	2.61567	15.088
AGAP001223	1.51262e-07	1.60502e-06	0.173549	-5.76205	23.1055	133.135
AGAP010536	2.78454e-07	2.32323e-06	0.173748	-5.75547	75.2439	433.064
AGAP002607	8.06898e-06	2.70987e-05	0.17388	-5.75109	24.4102	140.385
AGAP012768	5.151e-05	0.000124308	0.174199	-5.74055	1.4741	8.46214
AGAP012119	4.39756e-06	1.6946e-05	0.174212	-5.74012	6.24715	35.8594
AGAP002735	1.85637e-06	8.83767e-06	0.174212	-5.74012	15.5843	89.4558
AGAP006438	6.1478e-07	4.00758e-06	0.174632	-5.72632	27.4956	157.448
AGAP008352	6.05847e-08	9.33415e-07	0.174864	-5.71872	26.5917	152.07
AGAP003488	8.94336e-06	2.95083e-05	0.174936	-5.71638	12.9041	73.7647
AGAP008728	3.05668e-05	8.033e-05	0.174965	-5.71543	19.0876	109.094
AGAP001258	5.41019e-06	1.98212e-05	0.17498	-5.71495	3.9164	22.382
AGAP010737	9.94949e-06	3.22619e-05	0.175158	-5.70913	14.4498	82.496
AGAP009438	3.0476e-07	2.45398e-06	0.175175	-5.70857	52.0897	297.358
AGAP011713	1.79943e-05	5.21288e-05	0.175391	-5.70154	4.27563	24.3777
AGAP006632	9.68662e-08	1.22325e-06	0.175432	-5.70022	26.2022	149.358
AGAP028483	6.31033e-05	0.000147457	0.175498	-5.69808	2.32139	13.2274
AGAP003251	1.04603e-06	5.87111e-06	0.175505	-5.69783	4.94536	28.1778
AGAP008229	2.482e-07	2.15326e-06	0.175569	-5.69577	14.4251	82.1621
AGAP009179	4.77935e-07	3.31355e-06	0.175669	-5.69253	17.438	99.2664
AGAP007971	3.21515e-07	2.51495e-06	0.175775	-5.6891	11.6298	66.1632
AGAP009880	1.06613e-06	5.94143e-06	0.175832	-5.68724	10.2742	58.4319
AGAP001362	1.50125e-06	7.58599e-06	0.175909	-5.68476	19.5596	111.192
AGAP006696	7.21652e-06	2.48583e-05	0.175992	-5.68208	7.1789	40.7911
AGAP006128	8.26794e-09	3.67609e-07	0.17612	-5.67793	36.0934	204.936
AGAP005245	9.14431e-08	1.19124e-06	0.176213	-5.67495	158.172	897.617
AGAP008601	4.571e-08	8.12229e-07	0.176246	-5.67388	36.3906	206.476
AGAP004083	2.33886e-05	6.4739e-05	0.176294	-5.67235	3.02935	17.1835
AGAP003702	4.53779e-07	3.19756e-06	0.176302	-5.67208	6.71371	38.0807
AGAP008832	2.22055e-06	1.00756e-05	0.176353	-5.67046	5.46572	30.9931
AGAP003109	1.15966e-07	1.3631e-06	0.176441	-5.66762	49.1971	278.83
AGAP005482	5.15262e-05	0.00012431	0.176616	-5.66201	1.42647	8.07669
AGAP004768	5.3432e-07	3.59487e-06	0.17686	-5.65418	19.1133	108.07
AGAP010060	8.10865e-07	4.87771e-06	0.176925	-5.65213	5.56422	31.4497
AGAP002475	6.64646e-08	9.85048e-07	0.17693	-5.65195	37.84	213.87
AGAP005819	2.42341e-07	2.12603e-06	0.176953	-5.65122	6.38403	36.0776
AGAP012993	0.000138749	0.000291126	0.177166	-5.64442	1.25656	7.09256
AGAP028676	1.43381e-06	7.33125e-06	0.177178	-5.64403	3.16107	17.8412
AGAP028670	1.71974e-07	1.69305e-06	0.177359	-5.63827	7.29739	41.1446
AGAP003041	2.70553e-08	6.29838e-07	0.177429	-5.63606	12.1931	68.7211
AGAP012732	4.58565e-05	0.000113373	0.177473	-5.63466	3.80908	21.4629
AGAP029214	3.62473e-07	2.73308e-06	0.177583	-5.63118	3.87189	21.8033
AGAP007899	4.251e-06	1.64666e-05	0.177753	-5.62578	2.20612	12.4111
AGAP012478	0.000579895	0.00103493	0.177781	-5.62489	0.949174	5.33899
AGAP005839	0.000534744	0.0009636	0.178181	-5.61228	8.67631	48.6939
AGAP011296	6.61853e-07	4.23348e-06	0.178313	-5.60813	40.1647	225.249
AGAP010348	5.32501e-07	3.59142e-06	0.178338	-5.60732	13.8981	77.9314
AGAP012044	1.01118e-07	1.25913e-06	0.178689	-5.59631	20.1088	112.535
AGAP006138	1.57717e-07	1.63129e-06	0.178784	-5.59333	17.9458	100.377
AGAP011900	7.41231e-07	4.56284e-06	0.178818	-5.59229	9.15069	51.1733
AGAP012004	0.000681863	0.00119706	0.178823	-5.59213	0.81917	4.5809
AGAP007102	1.91965e-07	1.82188e-06	0.178992	-5.58685	10.763	60.1311
AGAP008596	2.39573e-05	6.58143e-05	0.179122	-5.58278	41.0293	229.058
AGAP011285	1.0192e-06	5.76232e-06	0.179259	-5.57852	20.3633	113.597
AGAP007521	5.05712e-07	3.46502e-06	0.179463	-5.57217	62.8191	350.038
AGAP000782	1.56302e-06	7.82452e-06	0.179559	-5.56919	5.30459	29.5423
AGAP002413	8.97286e-09	3.79616e-07	0.179632	-5.56694	287.681	1601.5
AGAP028685	1.23973e-05	3.85784e-05	0.179681	-5.56543	17.0102	94.6691
AGAP000711	2.94244e-05	7.7865e-05	0.179813	-5.56133	18.2209	101.333
AGAP029522	6.27909e-05	0.000146896	0.18008	-5.55309	42.4754	235.87
AGAP002962	2.91426e-07	2.39133e-06	0.180107	-5.55226	11.8195	65.6248
AGAP029057	5.71217e-05	0.000135847	0.180112	-5.5521	1.96809	10.927
AGAP028415	3.71799e-06	1.47798e-05	0.180182	-5.54993	5.79921	32.1852
AGAP005188	1.08258e-06	6.00039e-06	0.180188	-5.54977	18.4695	102.501
AGAP001895	1.30472e-05	4.00973e-05	0.180273	-5.54715	24.2885	134.732
AGAP004348	5.1636e-06	1.91491e-05	0.180298	-5.54637	104.534	579.782
AGAP005920	4.75451e-08	8.26438e-07	0.180491	-5.54044	60.3551	334.394
AGAP009307	2.30631e-08	5.78771e-07	0.180531	-5.5392	18.4046	101.947
AGAP002778	2.37191e-08	5.82378e-07	0.180569	-5.53806	14.3396	79.4135
AGAP002132	1.37185e-06	7.10775e-06	0.180645	-5.53571	20.4538	113.226
AGAP006988	1.23718e-06	6.59801e-06	0.180696	-5.53416	14.4199	79.802
AGAP012537	5.10718e-05	0.000123505	0.180855	-5.52928	6.13084	33.8992
AGAP010332	1.32745e-06	6.92593e-06	0.181197	-5.51885	16.4145	90.589
AGAP013179	0.0288409	0.036861	0.181281	-5.5163	5.13394	28.3203
AGAP008795	1.48258e-06	7.5195e-06	0.18129	-5.51603	31.0004	170.999
AGAP004488	5.17885e-06	1.91798e-05	0.181374	-5.51346	8.20748	45.2516
AGAP011884	2.13817e-08	5.60425e-07	0.181493	-5.50986	30.7238	169.284
AGAP028592	6.39672e-06	2.26838e-05	0.181525	-5.5089	7.61867	41.9704
AGAP009862	1.87475e-06	8.90151e-06	0.18162	-5.506	19.0138	104.69
AGAP001145	3.95719e-08	7.52382e-07	0.181628	-5.50576	11.2947	62.1858
AGAP011627	8.80169e-09	3.79616e-07	0.181725	-5.50282	135.848	747.55
AGAP000399	6.62582e-05	0.000153483	0.182306	-5.48529	74.9225	410.972
AGAP005881	3.06044e-07	2.46093e-06	0.182316	-5.48499	41.8529	229.563
AGAP002516	0.00017415	0.00035547	0.182384	-5.48293	10.4959	57.5486
AGAP001458	5.33707e-07	3.59487e-06	0.182408	-5.48222	4.98446	27.3259
AGAP029667	0.00687744	0.0097851	0.182531	-5.47853	0.541919	2.96892
AGAP028519	1.72509e-06	8.35086e-06	0.182558	-5.4777	4.16391	22.8086
AGAP007573	5.7827e-06	2.08814e-05	0.182878	-5.46814	15.9896	87.4333
AGAP003029	8.98895e-08	1.1785e-06	0.18299	-5.46476	28.9231	158.058
AGAP008831	2.01667e-06	9.36873e-06	0.183102	-5.46143	14.3385	78.3085
AGAP002394	9.14113e-08	1.19124e-06	0.183237	-5.45743	10.3451	56.4577
AGAP009075	1.10207e-08	4.06126e-07	0.183239	-5.45734	150.713	822.494
AGAP009188	1.6864e-07	1.68434e-06	0.183749	-5.44222	51.7282	281.516
AGAP000162	4.38177e-07	3.11715e-06	0.183939	-5.43658	21.7235	118.101
AGAP010982	4.54762e-06	1.73607e-05	0.183951	-5.43622	21.9441	119.293
AGAP029657	8.53266e-05	0.000190518	0.184053	-5.43321	2.67688	14.5441
AGAP013026	1.57477e-05	4.66107e-05	0.184219	-5.42833	44.6698	242.482
AGAP008760	6.57346e-06	2.3158e-05	0.184373	-5.42379	6.11987	33.1929
AGAP005030	5.88038e-06	2.11647e-05	0.184389	-5.42331	26.2922	142.591
AGAP004145	4.06356e-06	1.58758e-05	0.184582	-5.41765	10.2347	55.4481
AGAP008160	4.97032e-08	8.48898e-07	0.184666	-5.41518	57.9654	313.893
AGAP004843	1.52709e-07	1.61095e-06	0.185165	-5.40059	14.4163	77.8567
AGAP001038	0.00798425	0.0112232	0.185186	-5.39999	0.788484	4.2578
AGAP008413	1.3036e-05	4.00931e-05	0.185282	-5.39718	13.9178	75.1167
AGAP000666	0.00162598	0.0026139	0.185385	-5.39418	23.9138	128.995
AGAP005320	1.17219e-07	1.37114e-06	0.185752	-5.38352	11.0134	59.291
AGAP011887	1.4284e-06	7.3219e-06	0.185853	-5.3806	7.38264	39.723
AGAP029554	1.65704e-06	8.11266e-06	0.185993	-5.37654	4.12295	22.1672
AGAP001269	3.59192e-06	1.44117e-05	0.186359	-5.366	24.0749	129.186
AGAP013441	0.000179695	0.000365876	0.186387	-5.36519	1.491	7.99952
AGAP005473	2.89024e-06	1.22868e-05	0.186425	-5.36409	4.64294	24.9052
AGAP005871	6.33622e-08	9.53797e-07	0.186775	-5.35403	20.493	109.72
AGAP005070	1.60504e-07	1.64305e-06	0.186864	-5.35148	13.6673	73.1401
AGAP010496	4.60704e-07	3.22642e-06	0.187075	-5.34544	43.4562	232.292
AGAP009996	1.61279e-06	7.96752e-06	0.187084	-5.3452	4.17054	22.2924
AGAP006776	3.17203e-07	2.50245e-06	0.187138	-5.34364	21.1021	112.762
AGAP003131	3.49424e-08	7.20702e-07	0.187175	-5.34261	27.4572	146.693
AGAP001893	2.77304e-06	1.1915e-05	0.187225	-5.34116	7.07671	37.7978
AGAP029590	1.96049e-06	9.18073e-06	0.187231	-5.34099	8.8202	47.1086
AGAP010033	5.42581e-06	1.98518e-05	0.187276	-5.3397	3.61063	19.2797
AGAP001451	0.000811233	0.00139779	0.187385	-5.33661	12.9858	69.3001
AGAP000048	0.000277846	0.000535216	0.187434	-5.33522	8.55789	45.6582
AGAP012408	2.36094e-06	1.05316e-05	0.18762	-5.32993	20.1758	107.535
AGAP006272	5.1657e-05	0.000124516	0.187697	-5.32775	2.78992	14.864
AGAP005365	1.60446e-08	4.90266e-07	0.187774	-5.32555	79.8988	425.505
AGAP003001	4.60184e-06	1.75187e-05	0.187882	-5.32248	7.00785	37.2992
AGAP012092	1.0148e-05	3.27499e-05	0.187986	-5.31955	20.2656	107.804
AGAP002371	4.7431e-05	0.000116596	0.188001	-5.31911	24.5975	130.837
AGAP003594	3.85021e-08	7.43998e-07	0.188045	-5.31788	20.6419	109.771
AGAP007637	1.28549e-07	1.46267e-06	0.188084	-5.31677	8.11801	43.1615
AGAP012152	0.00144569	0.00235179	0.188108	-5.3161	0.586241	3.11652
AGAP003486	2.18086e-08	5.64041e-07	0.188188	-5.31384	30.8248	163.798
AGAP006811	0.000113065	0.000243583	0.188272	-5.31148	9.94187	52.806
AGAP011899	1.79863e-05	5.2124e-05	0.188449	-5.30648	1.73353	9.19894
AGAP008550	1.60607e-06	7.94875e-06	0.188493	-5.30524	3.8705	20.5339
AGAP029742	1.43215e-05	4.32182e-05	0.188513	-5.30469	3.83131	20.3239
AGAP008984	0.00020502	0.000410893	0.188809	-5.29635	22.5878	119.633
AGAP028687	2.90655e-06	1.23269e-05	0.188862	-5.29487	10.4263	55.2058
AGAP010393	8.79374e-06	2.91379e-05	0.189122	-5.2876	52.3448	276.778
AGAP006461	4.95615e-06	1.85397e-05	0.18923	-5.28456	22.9806	121.443
AGAP002504	9.76253e-09	3.83643e-07	0.189259	-5.28376	41.7251	220.465
AGAP002684	2.94882e-08	6.62755e-07	0.189295	-5.28277	70.6633	373.298
AGAP012922	4.85412e-05	0.000118684	0.189297	-5.2827	1.58771	8.38738
AGAP002144	3.07958e-07	2.46758e-06	0.189454	-5.27831	13.31	70.2543
AGAP011162	1.38487e-06	7.16613e-06	0.189488	-5.27737	20.7307	109.403
AGAP008026	2.24773e-07	2.02296e-06	0.189535	-5.27606	30.939	163.236
AGAP001298	9.96683e-08	1.24486e-06	0.189911	-5.26563	79.4259	418.228
AGAP002330	4.77545e-06	1.80578e-05	0.190215	-5.2572	15.8713	83.4384
AGAP002580	3.94786e-05	9.95911e-05	0.190227	-5.25687	8.74803	45.9873
AGAP002669	3.15419e-06	1.30523e-05	0.190502	-5.2493	7.72401	40.5456
AGAP005977	5.8681e-07	3.88091e-06	0.190579	-5.24717	20.9361	109.855
AGAP012333	2.36031e-06	1.05316e-05	0.190639	-5.24553	39.4038	206.694
AGAP000856	5.96003e-07	3.92269e-06	0.190703	-5.24376	18.2952	95.9356
AGAP009503	6.13743e-07	4.00401e-06	0.190726	-5.24313	22.8956	120.045
AGAP002494	0.001488	0.00241391	0.190931	-5.23749	1.39436	7.30293
AGAP006826	0.00681366	0.00969942	0.190996	-5.2357	0.560978	2.93712
AGAP000762	4.7787e-05	0.00011735	0.191152	-5.23145	1.65816	8.67458
AGAP008613	1.88991e-05	5.41743e-05	0.19116	-5.23121	6.7325	35.2191
AGAP008636	6.91684e-05	0.000158907	0.191176	-5.23078	19.9573	104.392
AGAP000185	2.82388e-07	2.34302e-06	0.191352	-5.22596	18.771	98.0967
AGAP000597	1.27707e-05	3.95447e-05	0.19158	-5.21974	4.5753	23.8819
AGAP004322	1.4238e-07	1.55922e-06	0.191715	-5.21608	54.3356	283.419
AGAP013538	0.0118553	0.0161581	0.19192	-5.21051	2.97974	15.526
AGAP028133	2.44427e-07	2.1341e-06	0.191978	-5.20894	14.6402	76.2597
AGAP009490	1.23117e-05	3.83266e-05	0.192012	-5.20801	5.09649	26.5426
AGAP027995	4.99286e-06	1.86514e-05	0.192017	-5.20787	63.7932	332.226
AGAP000315	2.68142e-05	7.23044e-05	0.192097	-5.2057	8.42196	43.8422
AGAP007402	6.7502e-06	2.36807e-05	0.192149	-5.20428	7.78453	40.5129
AGAP001273	5.85107e-08	9.20531e-07	0.19237	-5.19831	95.172	494.734
AGAP006358	5.26769e-07	3.56157e-06	0.192372	-5.19827	16.003	83.1876
AGAP007983	1.41879e-07	1.55801e-06	0.192418	-5.19702	68.0346	353.577
AGAP004371	1.64327e-07	1.65562e-06	0.192436	-5.19653	12.9414	67.2506
AGAP004580	2.70542e-06	1.16797e-05	0.192553	-5.19337	5.3232	27.6453
AGAP005541	1.898e-06	8.98146e-06	0.192598	-5.19215	3.33469	17.3142
AGAP004225	6.78768e-06	2.37816e-05	0.192756	-5.18791	6.22471	32.2932
AGAP013400	1.30301e-07	1.47332e-06	0.192815	-5.18632	108.334	561.855
AGAP008304	8.99107e-05	0.000199285	0.19296	-5.18241	3.44736	17.8657
AGAP007295	1.80127e-06	8.65309e-06	0.193147	-5.1774	19.5008	100.963
AGAP003779	1.04321e-08	3.91491e-07	0.193301	-5.17328	74.0564	383.114
AGAP029601	7.32505e-07	4.533e-06	0.193402	-5.17058	22.3414	115.518
AGAP004703	8.82145e-07	5.18078e-06	0.193597	-5.16537	46.0112	237.665
AGAP005483	4.33188e-07	3.08972e-06	0.193651	-5.16394	7.76596	40.103
AGAP007883	1.55443e-05	4.61947e-05	0.193674	-5.16332	3.59166	18.5449
AGAP002345	9.38081e-07	5.43131e-06	0.193893	-5.15748	16.051	82.7826
AGAP009130	3.32971e-06	1.36188e-05	0.194422	-5.14345	3.32629	17.1086
AGAP029645	7.09995e-06	2.46122e-05	0.19454	-5.14033	19.6724	101.122
AGAP010324	2.6169e-07	2.22314e-06	0.194609	-5.13852	22.5407	115.826
AGAP010202	2.87161e-06	1.22294e-05	0.195041	-5.12713	45.2	231.746
AGAP012041	5.70815e-06	2.06813e-05	0.195474	-5.11576	16.1934	82.8415
AGAP006870	0.000393708	0.000730037	0.195609	-5.11224	0.951408	4.86383
AGAP012662	1.19391e-05	3.74086e-05	0.195757	-5.10838	12.8835	65.8135
AGAP010473	0.000563564	0.00101064	0.195809	-5.10703	2.21929	11.334
AGAP001004	4.95547e-06	1.85397e-05	0.195817	-5.1068	12.1099	61.8429
AGAP010305	3.65937e-07	2.73673e-06	0.195942	-5.10355	41.647	212.547
AGAP005019	2.44571e-06	1.07978e-05	0.196062	-5.10043	7.75874	39.5729
AGAP012493	6.17409e-06	2.20472e-05	0.196404	-5.09156	41.6735	212.183
AGAP029744	1.33816e-05	4.08947e-05	0.196457	-5.09017	9.70461	49.3981
AGAP004651	1.44982e-06	7.39461e-06	0.196629	-5.08572	17.5285	89.145
AGAP002108	2.37738e-05	6.54861e-05	0.196632	-5.08564	3.44462	17.5181
AGAP005007	3.71619e-07	2.76886e-06	0.196921	-5.07818	15.4835	78.6281
AGAP007217	1.06236e-07	1.29333e-06	0.196922	-5.07814	33.2988	169.096
AGAP008858	2.5134e-05	6.85175e-05	0.196984	-5.07655	10.4477	53.0384
AGAP001944	4.75634e-07	3.30039e-06	0.197047	-5.07494	19.3385	98.1416
AGAP003525	5.01254e-08	8.4959e-07	0.197064	-5.0745	45.3681	230.221
AGAP004254	6.92632e-08	1.00363e-06	0.197104	-5.07347	27.7922	141.003
AGAP003171	8.38136e-08	1.12465e-06	0.197127	-5.07288	45.6863	231.761
AGAP000479	8.54674e-08	1.14063e-06	0.197294	-5.06857	21.3734	108.333
AGAP001226	2.23861e-05	6.24416e-05	0.197299	-5.06845	4.11131	20.838
AGAP004503	3.99966e-07	2.92154e-06	0.197473	-5.06398	6.72928	34.0769
AGAP003793	2.86526e-07	2.36664e-06	0.19756	-5.06176	37.887	191.775
AGAP004795	5.38216e-05	0.00012886	0.197609	-5.06051	33.0601	167.301
AGAP005012	3.34695e-06	1.36634e-05	0.197757	-5.05671	3.85385	19.4878
AGAP029829	4.80161e-05	0.000117787	0.197812	-5.05529	5.61259	28.3733
AGAP029613	2.86096e-07	2.36664e-06	0.197849	-5.05437	14.1396	71.4668
AGAP003262	1.98305e-07	1.86261e-06	0.197857	-5.05415	12.6575	63.973
AGAP005570	3.0713e-08	6.74231e-07	0.197978	-5.05108	17.5928	88.8626
AGAP001780	9.18305e-08	1.1913e-06	0.198189	-5.04569	36.7317	185.337
AGAP012376	0.000197537	0.000397943	0.19821	-5.04516	1.31263	6.62244
AGAP012721	0.000166556	0.000342017	0.19833	-5.04209	2.99603	15.1063
AGAP011933	1.44022e-07	1.55922e-06	0.198672	-5.03342	16.9555	85.3441
AGAP005565	1.30104e-06	6.82297e-06	0.19871	-5.03246	22.4475	112.966
AGAP007246	9.74737e-06	3.17529e-05	0.198756	-5.0313	12.9104	64.9562
AGAP002605	6.77374e-07	4.29581e-06	0.198903	-5.02757	13.1783	66.2551
AGAP005249	5.38345e-07	3.61052e-06	0.198971	-5.02586	17.8434	89.6784
AGAP002469	0.000222431	0.000442644	0.19902	-5.02463	16.0488	80.6394
AGAP006039	2.68399e-08	6.28112e-07	0.199026	-5.02447	20.9714	105.37
AGAP004424	2.21928e-06	1.00754e-05	0.199119	-5.02213	2.68104	13.4645
AGAP005242	3.22419e-08	6.90499e-07	0.199204	-5.01997	47.7741	239.824
AGAP029608	2.3201e-05	6.42978e-05	0.19935	-5.0163	33.3376	167.232
AGAP001234	0.000119221	0.000255194	0.199403	-5.01498	14.3964	72.1978
AGAP009406	1.09399e-06	6.05133e-06	0.199545	-5.01141	10.4685	52.4618
AGAP008807	0.000874051	0.00149657	0.19955	-5.01127	3.02722	15.1702
AGAP028490	1.6933e-06	8.22616e-06	0.19977	-5.00575	16.7277	83.7348
AGAP008108	1.30331e-06	6.83045e-06	0.199872	-5.0032	18.1801	90.9588
AGAP029828	9.1816e-06	3.02105e-05	0.200103	-4.99742	4.33802	21.6789
AGAP005135	2.82916e-06	1.21053e-05	0.200229	-4.99428	12.6288	63.0716
AGAP001141	2.34862e-08	5.82244e-07	0.200296	-4.9926	75.438	376.632
AGAP005291	5.20053e-06	1.92261e-05	0.200669	-4.98332	63.8666	318.268
AGAP005161	1.17571e-07	1.37114e-06	0.200873	-4.97827	21.8265	108.658
AGAP012274	9.92218e-06	3.21989e-05	0.200943	-4.97653	13.5466	67.415
AGAP007012	0.00286896	0.00439285	0.201205	-4.97005	1.82537	9.07218
AGAP004363	5.69495e-07	3.77862e-06	0.201257	-4.96877	52.2557	259.647
AGAP001726	0.00126055	0.00208167	0.201285	-4.96808	5.17517	25.7107
AGAP004905	5.25503e-07	3.55889e-06	0.201572	-4.96101	33.9235	168.295
AGAP004214	2.78291e-08	6.41324e-07	0.201834	-4.95457	169.163	838.127
AGAP001015	4.24843e-06	1.64644e-05	0.202255	-4.94426	18.5086	91.5113
AGAP000405	8.09013e-05	0.000182279	0.202481	-4.93874	34.4405	170.092
AGAP011571	5.28385e-06	1.94629e-05	0.202607	-4.93566	7.28206	35.9418
AGAP009980	2.16075e-07	1.97289e-06	0.20273	-4.93268	26.3205	129.831
AGAP011031	2.67193e-05	7.21328e-05	0.202825	-4.93036	2.66405	13.1347
AGAP003920	1.28605e-05	3.97626e-05	0.202889	-4.9288	2.52442	12.4423
AGAP004064	1.49546e-08	4.73925e-07	0.203032	-4.92532	37.5494	184.943
AGAP003744	2.55735e-07	2.18846e-06	0.203158	-4.92229	18.8426	92.7485
AGAP029353	4.69772e-06	1.78256e-05	0.203203	-4.9212	3.72377	18.3254
AGAP003699	2.26425e-06	1.02116e-05	0.203223	-4.9207	4.03976	19.8785
AGAP008748	3.926e-06	1.54268e-05	0.203288	-4.91912	11.5354	56.744
AGAP007379	1.0808e-05	3.44814e-05	0.203292	-4.91904	6.9229	34.0541
AGAP003264	1.19485e-08	4.14595e-07	0.203372	-4.9171	74.2005	364.851
AGAP001529	1.86733e-07	1.78466e-06	0.203423	-4.91587	58.9068	289.578
AGAP006477	1.71505e-06	8.31212e-06	0.203579	-4.91211	36.537	179.474
AGAP003459	8.18661e-08	1.10819e-06	0.2036	-4.9116	45.6469	224.199
AGAP002795	2.18492e-06	9.96734e-06	0.203606	-4.91146	22.0134	108.118
AGAP011973	6.58302e-08	9.80978e-07	0.203706	-4.90903	12.1925	59.8535
AGAP010577	7.01281e-07	4.38632e-06	0.203777	-4.90732	13.7446	67.4491
AGAP004430	1.02159e-06	5.77186e-06	0.2038	-4.90678	54.8753	269.261
AGAP013233	6.87437e-06	2.40031e-05	0.203935	-4.90351	9.21872	45.2041
AGAP008771	2.14184e-07	1.96e-06	0.204261	-4.89569	26.7571	130.994
AGAP005343	3.11531e-06	1.29504e-05	0.204437	-4.89147	9.81558	48.0126
AGAP010700	6.02514e-08	9.33415e-07	0.2046	-4.88759	69.6285	340.316
AGAP007570	1.35336e-06	7.04317e-06	0.204812	-4.88253	11.7665	57.4501
AGAP012669	0.00133032	0.00218235	0.205036	-4.87719	0.869982	4.24307
AGAP001452	9.68011e-08	1.22325e-06	0.205042	-4.87705	49.998	243.842
AGAP002739	0.00471006	0.00690803	0.205106	-4.87553	1.65253	8.05694
AGAP005572	1.29903e-05	4.00085e-05	0.205112	-4.87538	4.94469	24.1073
AGAP012568	6.51232e-05	0.000151571	0.20538	-4.86903	1.74653	8.5039
AGAP000078	0.00187683	0.00297738	0.205431	-4.86782	1.06088	5.16416
AGAP009487	0.00068156	0.00119679	0.205512	-4.86591	3.55327	17.2899
AGAP001883	4.20589e-08	7.80235e-07	0.205593	-4.86399	27.6038	134.265
AGAP007989	6.31155e-07	4.08503e-06	0.205716	-4.86106	12.2271	59.4365
AGAP010720	1.08606e-06	6.01156e-06	0.205801	-4.85905	6.63603	32.2448
AGAP009504	3.77939e-06	1.49512e-05	0.205933	-4.85594	3.96581	19.2577
AGAP003462	7.40736e-09	3.62748e-07	0.205997	-4.85445	145.958	708.545
AGAP011403	3.6818e-06	1.46787e-05	0.206176	-4.85024	7.35975	35.6965
AGAP001967	1.22024e-06	6.54608e-06	0.206452	-4.84375	9.17247	44.4292
AGAP009943	2.05818e-07	1.90259e-06	0.206562	-4.84117	18.5061	89.591
AGAP004206	2.35391e-06	1.05146e-05	0.206613	-4.83997	18.8621	91.2921
AGAP003475	0.000155863	0.000322448	0.206663	-4.8388	61.9843	299.93
AGAP002153	1.12859e-06	6.20914e-06	0.206685	-4.83828	34.1439	165.198
AGAP001720	1.41299e-07	1.55372e-06	0.206713	-4.83764	9.23483	44.6747
AGAP000300	0.000196569	0.000396268	0.206989	-4.83117	16.2356	78.4372
AGAP000158	1.07842e-05	3.44361e-05	0.207051	-4.82972	26.9091	129.963
AGAP008846	1.16728e-07	1.37009e-06	0.207401	-4.82158	8.83317	42.5898
AGAP006809	1.24006e-06	6.60188e-06	0.207417	-4.82121	50.1172	241.626
AGAP000168	0.0163922	0.0217915	0.20784	-4.81139	0.585078	2.81504
AGAP009240	0.00133734	0.00219166	0.207921	-4.80952	0.848493	4.08084
AGAP028169	2.2129e-06	1.00576e-05	0.207934	-4.80922	4.78744	23.0239
AGAP006511	8.63803e-09	3.77902e-07	0.207972	-4.80835	66.3285	318.931
AGAP001167	3.10708e-07	2.47991e-06	0.208277	-4.8013	17.5639	84.3297
AGAP000065	0.000170965	0.000350077	0.20855	-4.79502	3.40386	16.3216
AGAP006733	6.88938e-08	1.00288e-06	0.208655	-4.79259	92.4867	443.251
AGAP012481	4.45845e-07	3.15524e-06	0.208708	-4.79139	49.5563	237.444
AGAP002030	0.00010285	0.000224319	0.208714	-4.79124	10.7228	51.3754
AGAP013720	4.4932e-05	0.000111357	0.208876	-4.78752	2.88583	13.8159
AGAP001035	0.000310031	0.000587529	0.208946	-4.78593	11.8208	56.5734
AGAP011492	5.37147e-05	0.000128717	0.20911	-4.78218	43.1898	206.541
AGAP004269	8.92213e-08	1.17399e-06	0.209176	-4.78066	8.81262	42.1302
AGAP011704	1.25773e-06	6.66415e-06	0.209185	-4.78046	14.6673	70.1162
AGAP006661	4.74058e-05	0.00011657	0.209258	-4.77879	4.6236	22.0952
AGAP003000	1.01909e-05	3.28494e-05	0.209369	-4.77625	19.7564	94.3613
AGAP012084	7.82102e-08	1.08178e-06	0.209429	-4.7749	13.7581	65.6935
AGAP013287	2.70101e-05	7.27353e-05	0.209463	-4.77412	4.24423	20.2624
AGAP028425	3.7854e-07	2.80003e-06	0.209497	-4.77334	50.2188	239.711
AGAP003194	0.00360801	0.00541202	0.209648	-4.76989	4.66846	22.2681
AGAP002805	2.37895e-06	1.05744e-05	0.209653	-4.7698	12.3211	58.7689
AGAP003894	2.10977e-05	5.9456e-05	0.209877	-4.76469	4.75654	22.6634
AGAP029359	4.69501e-07	3.26892e-06	0.209913	-4.76388	8.31108	39.593
AGAP029454	1.73382e-06	8.37329e-06	0.210021	-4.76144	3.3415	15.9104
AGAP000258	0.000261547	0.000508487	0.210104	-4.75956	2.30863	10.9881
AGAP000566	9.09434e-07	5.30049e-06	0.210198	-4.75741	30.8872	146.943
AGAP002484	3.43098e-06	1.39092e-05	0.210269	-4.75582	12.2424	58.2227
AGAP007513	2.91572e-06	1.23529e-05	0.21042	-4.7524	4.21339	20.0237
AGAP029069	2.28071e-06	1.02519e-05	0.210626	-4.74776	4.47401	21.2415
AGAP010343	3.77293e-08	7.39064e-07	0.211084	-4.73745	22.4729	106.464
AGAP011805	8.48199e-06	2.82652e-05	0.211157	-4.73582	95.8319	453.843
AGAP001455	3.22477e-07	2.51495e-06	0.211371	-4.73102	32.6427	154.433
AGAP029706	1.46392e-07	1.57999e-06	0.211411	-4.73013	7.44462	35.2141
AGAP003503	2.51464e-07	2.16323e-06	0.211486	-4.72845	20.2359	95.6846
AGAP012023	9.75912e-06	3.17705e-05	0.211563	-4.72673	21.4225	101.258
AGAP000439	1.24978e-07	1.4421e-06	0.211684	-4.72402	61.5676	290.847
AGAP010932	1.97379e-07	1.85818e-06	0.211898	-4.71926	7.98192	37.6688
AGAP001225	1.40724e-06	7.24067e-06	0.212072	-4.71537	12.1338	57.2153
AGAP011058	1.75328e-05	5.09904e-05	0.212092	-4.71494	5.86857	27.6699
AGAP005992	0.0146023	0.0195646	0.212582	-4.70407	3.4079	16.031
AGAP006238	4.5588e-07	3.20408e-06	0.212755	-4.70025	213.637	1004.15
AGAP003148	4.291e-06	1.65901e-05	0.212947	-4.696	3.46812	16.2863
AGAP029786	0.00563269	0.00812429	0.213354	-4.68704	0.483597	2.26664
AGAP006928	9.74982e-06	3.17529e-05	0.213603	-4.68158	6.16372	28.8559
AGAP008631	1.42736e-07	1.55922e-06	0.213728	-4.67885	11.6831	54.6636
AGAP008339	3.19402e-07	2.50795e-06	0.213795	-4.67738	34.5386	161.55
AGAP011133	2.80476e-07	2.33438e-06	0.213822	-4.67679	111.79	522.82
AGAP011340	2.9106e-05	7.73449e-05	0.213962	-4.67373	10.3448	48.3488
AGAP006427	2.28682e-05	6.35261e-05	0.213994	-4.67304	66.7126	311.75
AGAP028220	1.77149e-05	5.14467e-05	0.214018	-4.67251	9.94239	46.456
AGAP028205	2.23184e-05	6.23163e-05	0.214031	-4.67223	6.0782	28.3988
AGAP005886	2.50855e-05	6.84396e-05	0.214175	-4.66909	10.9157	50.9664
AGAP005831	1.66342e-05	4.88282e-05	0.214358	-4.66509	25.6742	119.772
AGAP003048	1.48737e-07	1.59897e-06	0.214541	-4.66112	31.5347	146.987
AGAP005844	1.12669e-06	6.20287e-06	0.214643	-4.65889	9.85326	45.9052
AGAP029650	3.62561e-06	1.45326e-05	0.214725	-4.65712	36.3707	169.383
AGAP005144	6.97895e-06	2.43263e-05	0.214787	-4.65576	7.99928	37.2427
AGAP010177	9.73538e-07	5.57739e-06	0.21481	-4.65528	11.2269	52.2645
AGAP002193	4.34548e-08	7.91768e-07	0.214817	-4.65513	17.989	83.7414
AGAP003118	0.000694816	0.00121693	0.21488	-4.65376	42.6001	198.251
AGAP029532	2.49183e-07	2.15336e-06	0.214923	-4.65282	113.109	526.275
AGAP002952	1.63311e-06	8.03877e-06	0.215002	-4.65112	32.5549	151.417
AGAP004285	3.74044e-07	2.77934e-06	0.215013	-4.65089	20.596	95.7896
AGAP002259	1.85214e-05	5.32971e-05	0.215067	-4.64971	2.20384	10.2472
AGAP004192	3.22856e-07	2.51551e-06	0.215589	-4.63845	301.909	1400.39
AGAP002918	3.4566e-06	1.39854e-05	0.215652	-4.6371	7.61296	35.302
AGAP003737	1.44291e-06	7.36396e-06	0.215686	-4.63637	10.2655	47.5947
AGAP013387	4.89134e-06	1.8356e-05	0.216168	-4.62603	12.214	56.5024
AGAP010183	7.72352e-07	4.69436e-06	0.216289	-4.62345	14.1067	65.2217
AGAP001220	1.55563e-05	4.61947e-05	0.216606	-4.61667	5.20263	24.0189
AGAP005375	2.36567e-08	5.82378e-07	0.21674	-4.61382	55.7916	257.412
AGAP002692	0.000328415	0.000619355	0.216809	-4.61235	25.5046	117.636
AGAP007482	2.0422e-07	1.89329e-06	0.216854	-4.61139	11.0761	51.0761
AGAP004197	2.46119e-07	2.14431e-06	0.216907	-4.61026	96.5226	444.994
AGAP009548	7.26229e-05	0.000165865	0.216942	-4.60952	1.96791	9.07111
AGAP005789	7.76124e-06	2.62809e-05	0.217005	-4.60818	6.20395	28.5889
AGAP007025	7.2906e-06	2.50607e-05	0.217014	-4.608	4.34776	20.0345
AGAP011054	4.04379e-08	7.5876e-07	0.217461	-4.59852	290.633	1336.48
AGAP029129	1.71678e-07	1.69216e-06	0.217677	-4.59397	26.4304	121.421
AGAP003173	6.68693e-06	2.35013e-05	0.217692	-4.59364	14.1295	64.9058
AGAP000530	0.000173632	0.000354501	0.217714	-4.59318	13.8426	63.5816
AGAP005606	3.32964e-05	8.62905e-05	0.217784	-4.5917	57.9231	265.966
AGAP008242	0.00107797	0.00181198	0.217858	-4.59015	1.75883	8.0733
AGAP012009	6.03981e-06	2.16244e-05	0.21799	-4.58737	44.4987	204.132
AGAP005031	1.86043e-07	1.78223e-06	0.218099	-4.58508	60.8024	278.784
AGAP000978	1.43075e-07	1.55922e-06	0.218257	-4.58175	23.1774	106.193
AGAP000680	4.57423e-06	1.7446e-05	0.218262	-4.58164	11.7834	53.9873
AGAP000029	0.000305055	0.00058025	0.218285	-4.58117	119.769	548.681
AGAP009259	1.80798e-06	8.6802e-06	0.21831	-4.58063	30.6673	140.476
AGAP004588	1.19317e-06	6.42617e-06	0.218451	-4.57769	23.873	109.283
AGAP007417	9.32693e-06	3.06071e-05	0.218671	-4.57307	10.3416	47.2929
AGAP028022	0.00331415	0.00500796	0.218711	-4.57224	1.17614	5.37761
AGAP011457	3.37308e-08	7.07568e-07	0.218833	-4.5697	39.0077	178.254
AGAP004711	7.41976e-07	4.56399e-06	0.218875	-4.56882	25.867	118.182
AGAP005485	2.37382e-05	6.54503e-05	0.218998	-4.56625	3.34688	15.2827
AGAP004541	6.02643e-05	0.000141949	0.219276	-4.56046	52.8517	241.028
AGAP000336	1.01767e-05	3.28293e-05	0.219309	-4.55977	10.7339	48.944
AGAP005180	4.5724e-06	1.7446e-05	0.219361	-4.55869	3.61806	16.4936
AGAP029396	0.0112498	0.0154044	0.219559	-4.55458	0.736076	3.35252
AGAP004412	1.04028e-07	1.27594e-06	0.219823	-4.54911	16.4264	74.7254
AGAP010807	1.87723e-06	8.90812e-06	0.219839	-4.54879	11.3645	51.6947
AGAP002513	1.39207e-06	7.17612e-06	0.220152	-4.54231	14.9592	67.9493
AGAP001057	0.000460093	0.00084131	0.220202	-4.54128	41.2631	187.387
AGAP005475	6.55542e-05	0.000152228	0.220479	-4.53559	3.09793	14.0509
AGAP028723	1.01567e-06	5.7543e-06	0.22057	-4.5337	6.25858	28.3745
AGAP002600	8.51233e-08	1.1379e-06	0.220717	-4.53069	19.9554	90.4115
AGAP028516	2.79113e-05	7.47927e-05	0.22078	-4.5294	9.71939	44.023
AGAP010791	4.02754e-05	0.000101445	0.220829	-4.52839	8.20419	37.1518
AGAP004081	4.12717e-06	1.60783e-05	0.221024	-4.52439	14.1027	63.8059
AGAP000144	0.00428267	0.00632771	0.221147	-4.52187	11.1382	50.3656
AGAP011132	4.30881e-07	3.08028e-06	0.221329	-4.51816	11.247	50.8157
AGAP010721	3.56348e-06	1.43187e-05	0.221402	-4.51668	3.64578	16.4668
AGAP006621	0.00126176	0.00208304	0.221876	-4.50703	11.1081	50.0645
AGAP001478	0.000603581	0.00107159	0.222252	-4.4994	2.01088	9.04776
AGAP001156	4.54221e-07	3.19792e-06	0.222364	-4.49714	14.2733	64.189
AGAP009910	3.93929e-07	2.88517e-06	0.222401	-4.49639	10.5758	47.5529
AGAP000754	5.41321e-05	0.000129452	0.222468	-4.49503	12.5641	56.4761
AGAP012204	1.00983e-05	3.26537e-05	0.222531	-4.49376	55.5931	249.822
AGAP007635	3.90919e-07	2.86826e-06	0.222585	-4.49266	51.2019	230.033
AGAP009083	4.69559e-06	1.78256e-05	0.222709	-4.49017	63.7047	286.045
AGAP003213	2.27818e-06	1.02519e-05	0.223047	-4.48336	18.7982	84.2792
AGAP001783	8.4054e-06	2.80443e-05	0.22308	-4.48269	33.0946	148.353
AGAP009558	1.37553e-07	1.53105e-06	0.223094	-4.48242	29.1308	130.576
AGAP010585	1.14439e-06	6.26332e-06	0.223171	-4.48087	17.0401	76.3546
AGAP008088	2.22928e-06	1.00984e-05	0.223342	-4.47744	7.42274	33.2349
AGAP009460	1.28067e-05	3.96261e-05	0.223378	-4.47671	2.20859	9.88724
AGAP003992	2.89109e-06	1.22868e-05	0.223416	-4.47596	38.7112	173.27
AGAP004698	6.70996e-07	4.2686e-06	0.223451	-4.47526	44.3006	198.257
AGAP011170	4.40159e-06	1.69536e-05	0.223523	-4.47381	17.0954	76.4814
AGAP010483	1.01868e-07	1.26462e-06	0.223619	-4.47189	11.6415	52.0595
AGAP028565	6.22825e-06	2.21729e-05	0.223758	-4.46911	17.5447	78.4092
AGAP006384	2.11519e-06	9.70519e-06	0.223768	-4.46891	10.1078	45.1706
AGAP002246	0.000164366	0.000338046	0.224126	-4.46177	29.0499	129.614
AGAP029851	0.00301124	0.0045841	0.224466	-4.45502	0.555261	2.4737
AGAP002718	0.00207212	0.00325749	0.224523	-4.45388	20.2543	90.21
AGAP000047	0.00258948	0.00399632	0.224548	-4.4534	0.598574	2.66569
AGAP006929	1.70276e-05	4.96977e-05	0.224642	-4.45153	14.9966	66.7579
AGAP008427	3.84377e-08	7.43998e-07	0.224727	-4.44985	21.2305	94.4726
AGAP001737	1.00454e-05	3.25084e-05	0.224853	-4.44736	20.9416	93.1346
AGAP011127	5.62698e-05	0.000134054	0.224865	-4.44712	23.659	105.214
AGAP005366	1.49776e-06	7.57589e-06	0.22497	-4.44504	31.8422	141.54
AGAP006958	1.99884e-06	9.30705e-06	0.225118	-4.44211	628.14	2790.27
AGAP010736	4.95466e-05	0.00012053	0.225277	-4.43899	7.25694	32.2134
AGAP002402	1.19812e-05	3.74832e-05	0.225387	-4.43681	2.63642	11.6973
AGAP010518	7.0506e-07	4.39977e-06	0.225507	-4.43445	19.876	88.1392
AGAP007335	1.5884e-05	4.69632e-05	0.225512	-4.43436	16.4834	73.0932
AGAP029806	1.14824e-06	6.26332e-06	0.225522	-4.43416	32.8647	145.727
AGAP029455	4.02271e-05	0.000101355	0.225821	-4.42829	17.1274	75.845
AGAP009171	5.12478e-07	3.49382e-06	0.22599	-4.42497	10.1429	44.8821
AGAP002333	2.43376e-06	1.07625e-05	0.226328	-4.41837	8.74692	38.6471
AGAP001585	3.27724e-07	2.54858e-06	0.226351	-4.41792	12.7566	56.3575
AGAP005712	3.17781e-05	8.31394e-05	0.22652	-4.41461	60.1209	265.41
AGAP000453	7.22478e-06	2.48658e-05	0.226708	-4.41097	35.5553	156.834
AGAP029799	0.000338773	0.000636981	0.22675	-4.41015	0.954178	4.20807
AGAP008794	7.07888e-06	2.45704e-05	0.226783	-4.4095	30.1415	132.909
AGAP029740	0.00176672	0.00281616	0.227198	-4.40145	1.0441	4.59556
AGAP001110	4.32328e-06	1.66834e-05	0.227251	-4.40043	23.0627	101.486
AGAP008135	1.82225e-06	8.72823e-06	0.227259	-4.40026	6.91521	30.4287
AGAP000463	0.000199634	0.000401575	0.227793	-4.38996	29.3094	128.667
AGAP029371	1.29601e-05	3.99799e-05	0.227817	-4.38949	4.276	18.7695
AGAP003201	1.14862e-07	1.35207e-06	0.227979	-4.38637	23.2287	101.89
AGAP005269	2.36863e-06	1.05486e-05	0.227988	-4.3862	27.3813	120.1
AGAP002539	0.00102195	0.00172597	0.228022	-4.38554	20.9887	92.0469
AGAP012252	6.95494e-07	4.36337e-06	0.228031	-4.38538	125.367	549.783
AGAP004854	1.12462e-07	1.33341e-06	0.228045	-4.38509	42.0333	184.32
AGAP003705	8.12726e-08	1.10815e-06	0.228192	-4.38227	22.8161	99.9862
AGAP008992	2.38246e-05	6.56037e-05	0.228253	-4.3811	2.70442	11.8483
AGAP000141	7.69331e-06	2.61266e-05	0.228322	-4.37979	13.9616	61.1487
AGAP002949	0.000344012	0.000646089	0.228353	-4.37919	22.2632	97.4949
AGAP009929	3.07667e-06	1.28223e-05	0.228403	-4.37822	132.392	579.642
AGAP029745	1.36675e-05	4.16905e-05	0.228504	-4.37629	3.50239	15.3275
AGAP005017	1.56376e-06	7.82452e-06	0.228542	-4.37555	8.00269	35.0162
AGAP012868	0.00069888	0.00122379	0.22856	-4.37522	1.04909	4.59001
AGAP001040	1.99621e-07	1.87067e-06	0.228838	-4.3699	18.0182	78.7375
AGAP003446	7.04787e-05	0.000161599	0.228885	-4.369	37.5198	163.924
AGAP028677	0.00121634	0.00201598	0.229401	-4.35918	0.784399	3.41933
AGAP001938	1.04158e-05	3.34655e-05	0.229571	-4.35595	31.6797	137.995
AGAP003917	5.87086e-08	9.21872e-07	0.229597	-4.35546	37.3125	162.513
AGAP011164	2.44186e-07	2.1341e-06	0.229773	-4.35212	47.0877	204.931
AGAP011156	6.08285e-08	9.35281e-07	0.230272	-4.3427	33.0139	143.369
AGAP013727	2.21675e-06	1.00695e-05	0.230409	-4.34011	11.1583	48.4283
AGAP005765	5.56801e-06	2.02363e-05	0.230489	-4.33861	18.375	79.722
AGAP003741	0.00109837	0.0018421	0.230568	-4.33711	1.64216	7.12224
AGAP004170	0.000407375	0.000753161	0.230644	-4.33568	7.73029	33.5161
AGAP000163	0.00454116	0.00667467	0.230781	-4.3331	2.79228	12.0992
AGAP006280	2.95832e-05	7.81214e-05	0.231011	-4.3288	33.1147	143.347
AGAP000619	1.62909e-06	8.02866e-06	0.231194	-4.32537	29.3714	127.042
AGAP003202	7.857e-05	0.000177859	0.23123	-4.32469	35.492	153.492
AGAP000189	5.05805e-05	0.000122587	0.23136	-4.32227	18.3243	79.2023
AGAP029543	1.01976e-05	3.28581e-05	0.23144	-4.32077	27.7288	119.81
AGAP001535	2.54857e-05	6.93115e-05	0.23151	-4.31946	6.86547	29.6552
AGAP008149	2.32302e-06	1.04135e-05	0.231724	-4.31547	54.7365	236.214
AGAP028635	8.12842e-05	0.000182947	0.231732	-4.31533	15.5635	67.1619
AGAP001224	6.79244e-08	9.98114e-07	0.231811	-4.31386	33.6167	145.018
AGAP007888	1.19091e-06	6.42453e-06	0.231825	-4.3136	68.3866	294.992
AGAP004176	3.61663e-07	2.72949e-06	0.231864	-4.31286	19.2031	82.8206
AGAP009258	1.65187e-06	8.09703e-06	0.232105	-4.3084	30.1695	129.982
AGAP008619	6.11147e-06	2.18523e-05	0.232569	-4.2998	7.40885	31.8566
AGAP006927	6.13501e-07	4.00401e-06	0.232631	-4.29864	7.75975	33.3564
AGAP012141	0.000970606	0.00164878	0.232689	-4.29758	11.1544	47.9368
AGAP005817	2.90275e-07	2.38667e-06	0.23275	-4.29646	34.7736	149.403
AGAP003300	3.64664e-07	2.73673e-06	0.23277	-4.29608	47.3482	203.412
AGAP004624	2.59361e-07	2.21024e-06	0.232803	-4.29547	31.1962	134.002
AGAP011799	6.52375e-05	0.000151751	0.23311	-4.28983	2.30827	9.90207
AGAP029348	2.98261e-06	1.25138e-05	0.233183	-4.28848	5.57276	23.8986
AGAP007163	1.1287e-05	3.57412e-05	0.233246	-4.28732	9.25817	39.6927
AGAP000825	2.24672e-05	6.26036e-05	0.23332	-4.28597	31.3696	134.449
AGAP028040	6.83231e-06	2.3897e-05	0.233328	-4.28581	5.04624	21.6272
AGAP008332	1.05569e-07	1.28721e-06	0.233406	-4.28438	18.1024	77.5574
AGAP004628	1.66857e-07	1.67081e-06	0.234047	-4.27265	11.4336	48.8519
AGAP010516	4.60293e-07	3.22642e-06	0.234093	-4.27181	55.4826	237.011
AGAP009808	2.72607e-05	7.33135e-05	0.234117	-4.27137	23.8374	101.818
AGAP004215	6.64044e-07	4.23755e-06	0.234235	-4.26922	7.50938	32.0592
AGAP000164	0.00243193	0.00377311	0.234335	-4.26739	0.597901	2.55148
AGAP001551	5.71407e-08	9.05945e-07	0.23446	-4.26513	17.6803	75.4088
AGAP008498	1.08522e-07	1.30753e-06	0.234748	-4.25988	10.7187	45.6604
AGAP000954	1.43185e-07	1.55922e-06	0.234763	-4.25961	69.3405	295.363
AGAP029726	9.12246e-07	5.30049e-06	0.234942	-4.25637	5.32632	22.6708
AGAP010498	5.36737e-07	3.6053e-06	0.23502	-4.25495	10.3848	44.1869
AGAP000658	0.00017432	0.000355638	0.235035	-4.25469	1.9058	8.10859
AGAP010319	0.000225915	0.000448703	0.235048	-4.25446	3.34537	14.2327
AGAP006748	8.89528e-08	1.17399e-06	0.235129	-4.25298	15.9948	68.0258
AGAP011471	9.21501e-08	1.19285e-06	0.235171	-4.25222	26.3176	111.908
AGAP012751	0.00171784	0.00274861	0.23519	-4.25189	1.00381	4.2681
AGAP007704	2.94743e-06	1.2455e-05	0.235233	-4.2511	8.20118	34.864
AGAP006935	0.00057378	0.00102558	0.23526	-4.25062	271.716	1154.96
AGAP009488	3.63411e-06	1.45398e-05	0.235392	-4.24823	54.718	232.455
AGAP003549	7.26748e-08	1.04204e-06	0.235396	-4.24816	72.1999	306.716
AGAP004344	2.10207e-05	5.93205e-05	0.235595	-4.24456	24.4496	103.778
AGAP003036	9.66815e-07	5.55443e-06	0.235599	-4.24451	31.9863	135.766
AGAP009743	1.26316e-06	6.67994e-06	0.235753	-4.24173	24.249	102.858
AGAP013527	2.31392e-07	2.06211e-06	0.235868	-4.23966	15.5005	65.7168
AGAP005108	5.47543e-07	3.65968e-06	0.236152	-4.23457	198.494	840.538
AGAP001656	4.24246e-06	1.64491e-05	0.236441	-4.22938	10.7471	45.4534
AGAP005574	1.43281e-06	7.33125e-06	0.236676	-4.22519	8.46009	35.7455
AGAP001803	1.91854e-06	9.04642e-06	0.236748	-4.22391	7.95929	33.6193
AGAP012631	0.00082557	0.0014201	0.236792	-4.22312	3.15669	13.3311
AGAP028524	8.9302e-06	2.94826e-05	0.23686	-4.22191	12.3382	52.0906
AGAP007819	3.97175e-07	2.90374e-06	0.237032	-4.21883	18.8582	79.5594
AGAP011217	3.30184e-07	2.56001e-06	0.237232	-4.21527	61.4539	259.045
AGAP001538	1.13269e-07	1.3391e-06	0.2375	-4.21052	23.3734	98.4141
AGAP004414	4.40471e-05	0.000109495	0.237679	-4.20735	5.87201	24.7056
AGAP000996	0.000107055	0.00023219	0.237962	-4.20235	11.7596	49.4178
AGAP005035	2.00086e-06	9.31117e-06	0.237966	-4.20227	15.4858	65.0754
AGAP001292	1.45901e-06	7.43687e-06	0.23807	-4.20044	24.898	104.582
AGAP013125	0.00032511	0.000613971	0.238326	-4.19594	1.76762	7.41685
AGAP001710	2.94836e-05	7.79338e-05	0.238411	-4.19444	11.111	46.6042
AGAP008303	3.12751e-06	1.29634e-05	0.238446	-4.19382	50.6586	212.453
AGAP004686	3.54697e-06	1.42734e-05	0.238516	-4.19259	134.928	565.699
AGAP001553	0.00920202	0.0127834	0.238678	-4.18974	0.513699	2.15227
AGAP010970	3.78813e-06	1.49786e-05	0.238706	-4.18926	4.7858	20.049
AGAP004480	1.27616e-05	3.95447e-05	0.238745	-4.18856	13.4912	56.5088
AGAP029812	1.57951e-06	7.8601e-06	0.239193	-4.18073	9.85147	41.1863
AGAP003434	1.5384e-05	4.57828e-05	0.239301	-4.17883	35.5392	148.512
AGAP004866	5.89244e-05	0.000139404	0.239395	-4.1772	46.7834	195.424
AGAP005747	6.27777e-05	0.000146896	0.239491	-4.17552	11.102	46.3564
AGAP002325	0.0210357	0.0274558	0.239725	-4.17145	0.757073	3.15809
AGAP007023	1.21724e-05	3.79876e-05	0.239748	-4.17104	40.0992	167.255
AGAP004150	1.79074e-07	1.73072e-06	0.2398	-4.17014	24.5844	102.52
AGAP005555	1.03353e-07	1.27339e-06	0.240188	-4.16341	39.6005	164.873
AGAP009346	1.88365e-05	5.40708e-05	0.240252	-4.16229	5.3368	22.2134
AGAP010686	1.50803e-05	4.49935e-05	0.240305	-4.16139	29.0814	121.019
AGAP008917	5.76641e-06	2.0837e-05	0.240457	-4.15875	60.5108	251.649
AGAP003535	3.64053e-07	2.73521e-06	0.240459	-4.15872	18.6305	77.4791
AGAP005680	1.17656e-07	1.37114e-06	0.240665	-4.15515	32.5609	135.296
AGAP008430	2.34593e-05	6.48381e-05	0.240726	-4.15411	2.63782	10.9578
AGAP001999	9.37812e-06	3.07381e-05	0.240828	-4.15233	35.6846	148.175
AGAP006472	3.15928e-07	2.49798e-06	0.241248	-4.14511	61.8526	256.386
AGAP011275	5.02956e-05	0.000121989	0.241329	-4.14371	44.3497	183.773
AGAP004634	8.34024e-06	2.78723e-05	0.241388	-4.14272	10.0101	41.4691
AGAP007914	2.19783e-05	6.14386e-05	0.241434	-4.14191	2.86273	11.8572
AGAP002113	1.63759e-07	1.65468e-06	0.241444	-4.14175	36.0789	149.43
AGAP002568	5.88571e-08	9.22432e-07	0.241476	-4.1412	63.547	263.161
AGAP007687	0.00996119	0.0137703	0.241528	-4.14031	1.63847	6.78378
AGAP005362	7.377e-05	0.00016825	0.24154	-4.1401	25.5662	105.847
AGAP004959	1.73847e-07	1.70125e-06	0.241768	-4.1362	11.3603	46.9884
AGAP004729	7.78655e-08	1.08154e-06	0.24187	-4.13445	16.3464	67.5833
AGAP008050	1.87101e-06	8.89408e-06	0.242078	-4.1309	27.4585	113.428
AGAP003551	4.01092e-08	7.56068e-07	0.242117	-4.13024	25.3449	104.681
AGAP003666	1.45748e-05	4.37872e-05	0.242454	-4.12449	28.7426	118.548
AGAP004623	1.87293e-07	1.78792e-06	0.242488	-4.12391	23.8149	98.2104
AGAP011763	4.80676e-05	0.000117843	0.242581	-4.12234	19.5755	80.6967
AGAP012139	1.89789e-07	1.80809e-06	0.242676	-4.12072	17.9658	74.0319
AGAP010152	6.49064e-07	4.17029e-06	0.242947	-4.11612	25.8476	106.392
AGAP006805	5.13623e-06	1.90622e-05	0.243099	-4.11355	15.1696	62.4007
AGAP010538	2.69942e-05	7.27163e-05	0.243107	-4.11341	5.59274	23.0053
AGAP029101	1.40212e-05	4.25158e-05	0.243125	-4.11311	29.7978	122.562
AGAP004780	8.54969e-06	2.84561e-05	0.24319	-4.112	49.6166	204.023
AGAP006768	1.91481e-05	5.48113e-05	0.243311	-4.10997	9.70669	39.8942
AGAP013434	3.25121e-08	6.94468e-07	0.243581	-4.10541	61.6392	253.054
AGAP002664	1.19769e-05	3.74832e-05	0.243631	-4.10457	4.87303	20.0017
AGAP002666	3.14182e-07	2.48821e-06	0.243848	-4.10092	28.6156	117.35
AGAP010685	9.24897e-07	5.36256e-06	0.243907	-4.09992	19.8946	81.5664
AGAP012381	1.43734e-07	1.55922e-06	0.243912	-4.09984	22.2933	91.3991
AGAP010969	0.0001041	0.000226561	0.244113	-4.09646	5.55066	22.7381
AGAP012363	1.17304e-06	6.35963e-06	0.244242	-4.0943	101.837	416.95
AGAP000713	2.47335e-05	6.76545e-05	0.24465	-4.08748	19.8397	81.0942
AGAP006601	0.00126547	0.00208727	0.24469	-4.08681	21.2861	86.9921
AGAP010263	0.000361766	0.000677101	0.245027	-4.08118	22.8935	93.4323
AGAP012335	1.99243e-07	1.86928e-06	0.245088	-4.08018	60.2529	245.842
AGAP007835	2.8096e-06	1.20405e-05	0.245137	-4.07935	36.6925	149.681
AGAP029130	5.44632e-08	8.89348e-07	0.245227	-4.07785	84.1722	343.242
AGAP005115	6.93952e-07	4.35704e-06	0.245286	-4.07687	51.2438	208.914
AGAP029612	4.68915e-05	0.00011548	0.245299	-4.07665	19.0891	77.8196
AGAP005119	2.63925e-07	2.23516e-06	0.245393	-4.0751	14.7847	60.2493
AGAP003643	0.00210733	0.0033065	0.245536	-4.07273	17.3325	70.5905
AGAP005928	5.29155e-05	0.0001271	0.245678	-4.07037	27.038	110.055
AGAP011357	0.00927185	0.0128717	0.245807	-4.06824	27.1446	110.431
AGAP009163	5.61686e-05	0.000133891	0.245826	-4.06792	4.5	18.3056
AGAP007878	0.0121019	0.0164516	0.24608	-4.06373	0.549435	2.23276
AGAP010680	3.72208e-05	9.46838e-05	0.246124	-4.06299	10.2345	41.5826
AGAP005851	3.73943e-06	1.4829e-05	0.2463	-4.06009	5.87785	23.8646
AGAP005480	4.88946e-05	0.000119373	0.246304	-4.06003	8.76346	35.5799
AGAP007551	1.07972e-06	5.99673e-06	0.246366	-4.059	7.02954	28.5329
AGAP010978	9.18035e-08	1.1913e-06	0.246408	-4.0583	32.6297	132.421
AGAP009012	1.83804e-07	1.76698e-06	0.246435	-4.05787	15.7973	64.1035
AGAP010794	0.0225677	0.0293198	0.246455	-4.05754	10.3715	42.0826
AGAP003678	1.9438e-05	5.56022e-05	0.246739	-4.05287	31.6245	128.17
AGAP001195	4.98153e-07	3.41895e-06	0.246809	-4.05171	32.5009	131.684
AGAP006046	1.37918e-05	4.19289e-05	0.246961	-4.04922	16.9472	68.6227
AGAP007336	1.00089e-06	5.69422e-06	0.247039	-4.04795	23.8844	96.6831
AGAP001279	1.0452e-07	1.28006e-06	0.24704	-4.04793	231.332	936.416
AGAP003847	5.30394e-06	1.95255e-05	0.247101	-4.04693	28.8679	116.827
AGAP028668	1.64378e-05	4.83036e-05	0.247248	-4.04451	4.17563	16.8884
AGAP002221	1.62195e-07	1.64662e-06	0.247309	-4.04353	28.2204	114.11
AGAP009779	1.26038e-06	6.66956e-06	0.247399	-4.04205	18.5387	74.9342
AGAP009093	1.8144e-05	5.25066e-05	0.247447	-4.04127	11.7556	47.5076
AGAP002533	2.64689e-06	1.14755e-05	0.247465	-4.04097	34.5465	139.601
AGAP001928	5.90292e-07	3.89764e-06	0.247479	-4.04075	292.358	1181.34
AGAP007838	7.27693e-06	2.50242e-05	0.24751	-4.04025	35.0411	141.575
AGAP008362	0.0132073	0.017824	0.24774	-4.03649	2.39734	9.67684
AGAP001377	1.94625e-05	5.5653e-05	0.247823	-4.03514	23.4991	94.8222
AGAP013044	5.81734e-07	3.85357e-06	0.247872	-4.03434	11.1617	45.0299
AGAP011487	4.04939e-05	0.000101964	0.247936	-4.0333	15.5786	62.8332
AGAP028651	0.012167	0.0165319	0.24814	-4.02998	3.38103	13.6255
AGAP010378	0.000270874	0.000523386	0.248172	-4.02947	1.97913	7.97483
AGAP005892	3.94289e-06	1.54709e-05	0.248263	-4.02799	89.4648	360.363
AGAP006531	4.30166e-06	1.66078e-05	0.248278	-4.02774	6.29921	25.3716
AGAP029368	5.62415e-05	0.000134026	0.248318	-4.0271	18.7777	75.6198
AGAP005270	1.46099e-05	4.38552e-05	0.248353	-4.02653	19.8778	80.0386
AGAP009290	2.18572e-06	9.96734e-06	0.248521	-4.0238	31.2372	125.692
AGAP029258	3.20666e-05	8.368e-05	0.248536	-4.02356	7.48729	30.1256
AGAP008901	0.000284555	0.000546979	0.248597	-4.02258	11.7681	47.338
AGAP006279	2.30589e-05	6.39473e-05	0.24871	-4.02074	6.77531	27.2418
AGAP002808	7.09868e-07	4.42302e-06	0.248781	-4.0196	13.4691	54.1402
AGAP004746	1.69855e-07	1.68844e-06	0.248847	-4.01853	20.2241	81.2711
AGAP007517	2.47069e-05	6.76236e-05	0.248853	-4.01844	27.0832	108.832
AGAP006808	2.66283e-06	1.15304e-05	0.248872	-4.01813	23.3005	93.6244
AGAP004754	1.26746e-05	3.93214e-05	0.248981	-4.01636	11.0285	44.2944
AGAP004101	0.00146444	0.00237899	0.249064	-4.01504	0.89565	3.59607
AGAP000306	4.58902e-06	1.7478e-05	0.249323	-4.01086	187.484	751.972
AGAP007440	0.00106531	0.00179365	0.249385	-4.00987	29.5156	118.354
AGAP003064	9.91745e-07	5.65792e-06	0.249455	-4.00875	32.0753	128.582
AGAP008939	2.19223e-05	6.13571e-05	0.249474	-4.00844	17.4642	70.0043
AGAP003967	0.000439828	0.000807502	0.249528	-4.00757	3.10439	12.4411
AGAP003697	0.000328317	0.000619312	0.249765	-4.00377	1.67161	6.69272
AGAP008885	5.96726e-08	9.28101e-07	0.249832	-4.00269	35.9816	144.023
AGAP000634	7.70342e-06	2.61392e-05	0.24996	-4.00064	27.0977	108.408
AGAP007405	0.000175796	0.000358381	0.250011	-3.99983	2.21326	8.85267
AGAP007215	1.93095e-06	9.06839e-06	0.250152	-3.99756	19.282	77.081
AGAP008353	0.000113046	0.000243583	0.250465	-3.99257	26.9903	107.761
AGAP009025	0.0215861	0.0281249	0.250817	-3.98697	0.630638	2.51433
AGAP005331	2.50571e-06	1.09861e-05	0.251156	-3.98158	15.6264	62.218
AGAP002114	1.60247e-05	4.72937e-05	0.251158	-3.98155	26.9375	107.253
AGAP001159	3.37959e-06	1.37739e-05	0.251227	-3.98047	18.0024	71.6582
AGAP004524	3.37696e-05	8.72063e-05	0.251393	-3.97784	44.3659	176.48
AGAP010544	4.26285e-07	3.05664e-06	0.251491	-3.97629	24.3966	97.008
AGAP029106	0.00718854	0.0101994	0.251617	-3.97429	4.11408	16.3505
AGAP004174	5.13777e-06	1.90622e-05	0.251638	-3.97396	18.3314	72.8485
AGAP008827	8.10064e-08	1.10815e-06	0.251693	-3.9731	38.0288	151.092
AGAP011283	3.39859e-06	1.3819e-05	0.25186	-3.97045	13.4457	53.3857
AGAP012402	6.05185e-07	3.96399e-06	0.251914	-3.96961	11.2238	44.5543
AGAP028631	8.42793e-05	0.000188774	0.252312	-3.96335	29.4929	116.89
AGAP001140	6.20833e-06	2.21309e-05	0.252361	-3.96258	72.9816	289.195
AGAP005063	1.67884e-06	8.18936e-06	0.252424	-3.96159	36.9628	146.432
AGAP009261	0.000127594	0.000271058	0.252465	-3.96094	8.18499	32.4202
AGAP012361	1.46339e-07	1.57999e-06	0.252546	-3.95968	27.4872	108.841
AGAP012175	0.000616711	0.00109206	0.252561	-3.95945	13.9642	55.2904
AGAP002321	9.16605e-05	0.000202559	0.252609	-3.95868	17.7254	70.1694
AGAP001229	4.56338e-07	3.20455e-06	0.252709	-3.95712	178.046	704.548
AGAP008134	3.83933e-07	2.82714e-06	0.252954	-3.95329	10.6068	41.9319
AGAP000018	1.42544e-05	4.30497e-05	0.253024	-3.9522	18.2633	72.18
AGAP010352	6.41497e-06	2.27387e-05	0.253238	-3.94886	7.51077	29.659
AGAP004274	5.16589e-06	1.91491e-05	0.253381	-3.94662	20.8813	82.4105
AGAP009746	2.97419e-07	2.42591e-06	0.253487	-3.94498	82.4194	325.143
AGAP004492	1.12037e-07	1.33161e-06	0.253714	-3.94145	82.6062	325.588
AGAP007804	1.81758e-06	8.71095e-06	0.253725	-3.94127	7.30415	28.7876
AGAP006817	5.32703e-08	8.75109e-07	0.253741	-3.94103	69.913	275.529
AGAP000783	1.19972e-05	3.75189e-05	0.253756	-3.9408	17.2303	67.901
AGAP007955	1.01047e-06	5.72916e-06	0.254541	-3.92865	8.46498	33.2559
AGAP002344	3.63452e-06	1.45398e-05	0.254652	-3.92693	101.406	398.215
AGAP029374	1.09308e-05	3.47686e-05	0.254758	-3.9253	8.33648	32.7232
AGAP007400	0.000960293	0.00163296	0.254919	-3.92281	17.3337	67.9969
AGAP012249	3.20221e-07	2.51172e-06	0.255082	-3.92031	58.2867	228.502
AGAP002095	2.79785e-06	1.20027e-05	0.255164	-3.91904	15.4521	60.5575
AGAP000924	1.11122e-07	1.33015e-06	0.255205	-3.91841	48.3727	189.544
AGAP004516	1.19283e-06	6.42617e-06	0.255457	-3.91455	15.7073	61.4869
AGAP009231	0.00298745	0.00455381	0.255461	-3.91449	1.80787	7.0769
AGAP012403	1.67733e-05	4.91483e-05	0.255467	-3.9144	22.2638	87.1495
AGAP028667	0.000252925	0.000495018	0.255802	-3.90927	1.52473	5.96056
AGAP002706	1.44029e-05	4.34155e-05	0.255991	-3.90638	14.5579	56.8687
AGAP002604	2.99465e-06	1.25508e-05	0.255994	-3.90635	10.0823	39.3848
AGAP004764	6.80571e-05	0.000156891	0.256189	-3.90337	3.36056	13.1175
AGAP028093	1.50168e-05	4.48365e-05	0.256292	-3.90181	39.0216	152.255
AGAP010918	2.35456e-06	1.05146e-05	0.256388	-3.90033	9.15751	35.7173
AGAP006031	2.49528e-07	2.15336e-06	0.256507	-3.89853	23.3076	90.8655
AGAP010693	2.83793e-06	1.21365e-05	0.256625	-3.89674	46.8561	182.586
AGAP002902	7.6591e-07	4.67605e-06	0.25694	-3.89196	46.4302	180.704
AGAP010600	1.60804e-06	7.95367e-06	0.257018	-3.89077	60.904	236.964
AGAP001787	2.47211e-07	2.14695e-06	0.25715	-3.88877	19.6179	76.2896
AGAP010599	2.14058e-06	9.80519e-06	0.257226	-3.88764	24.1534	93.8995
AGAP004849	5.19752e-06	1.92261e-05	0.257251	-3.88725	30.525	118.658
AGAP003676	6.93557e-06	2.41858e-05	0.257336	-3.88596	35.2402	136.942
AGAP007242	1.03754e-07	1.27449e-06	0.257396	-3.88506	76.818	298.443
AGAP012358	6.98709e-07	4.38019e-06	0.257421	-3.88469	25.4434	98.8395
AGAP011478	0.000522544	0.000943694	0.257604	-3.88193	6.40702	24.8716
AGAP002923	2.04153e-08	5.49791e-07	0.25763	-3.88153	55.8701	216.862
AGAP004448	1.57083e-05	4.65279e-05	0.257715	-3.88025	4.82438	18.7198
AGAP003294	1.14852e-06	6.26332e-06	0.257861	-3.87806	11.8838	46.0861
AGAP000514	1.74896e-05	5.08829e-05	0.257971	-3.87641	12.7866	49.5661
AGAP010836	8.0067e-06	2.69226e-05	0.258011	-3.8758	3.88836	15.0705
AGAP011925	4.17544e-06	1.622e-05	0.258096	-3.87452	27.7548	107.537
AGAP008576	9.5694e-07	5.51319e-06	0.258288	-3.87165	35.1949	136.262
AGAP009588	8.30324e-07	4.97647e-06	0.258468	-3.86895	11.1545	43.156
AGAP006073	0.0374843	0.0470048	0.258496	-3.86853	0.995426	3.85084
AGAP010800	0.000884986	0.00151339	0.258565	-3.8675	28.1609	108.912
AGAP006945	0.000457372	0.000837083	0.258764	-3.86452	5.7795	22.335
AGAP008235	0.000725866	0.00126509	0.258887	-3.86269	2.51777	9.72537
AGAP007648	0.00803591	0.01129	0.259003	-3.86095	0.673708	2.60116
AGAP008910	1.25997e-06	6.66956e-06	0.259022	-3.86068	15.4098	59.4922
AGAP008698	2.95132e-05	7.79707e-05	0.259163	-3.85858	52.5218	202.659
AGAP003755	1.90583e-07	1.81297e-06	0.259287	-3.85672	38.7349	149.39
AGAP001786	3.81971e-05	9.68063e-05	0.259352	-3.85576	70.9884	273.715
AGAP004293	5.93972e-06	2.13127e-05	0.259414	-3.85483	13.3729	51.5503
AGAP005056	1.22666e-06	6.56952e-06	0.259462	-3.85414	14.3053	55.1347
AGAP001372	3.01046e-05	7.93701e-05	0.259586	-3.85229	14.3745	55.3747
AGAP009161	1.69495e-06	8.22932e-06	0.259898	-3.84766	14.9249	57.426
AGAP002177	8.8931e-06	2.93839e-05	0.259942	-3.84701	6.76681	26.032
AGAP012816	0.00100929	0.00170599	0.259986	-3.84636	0.877312	3.37446
AGAP002379	0.000537972	0.000968988	0.259991	-3.84628	17.4432	67.0915
AGAP008761	1.51991e-07	1.60953e-06	0.259998	-3.84619	106.196	408.452
AGAP006171	3.26666e-06	1.33891e-05	0.260352	-3.84096	30.7542	118.126
AGAP004751	4.2651e-05	0.000106478	0.260382	-3.84052	22.1993	85.2566
AGAP005936	2.57729e-07	2.20092e-06	0.260491	-3.8389	42.9035	164.702
AGAP004804	5.99331e-06	2.14814e-05	0.260492	-3.83889	10.8613	41.6952
AGAP007239	2.63506e-05	7.13586e-05	0.260883	-3.83313	10.0214	38.4135
AGAP008382	1.4943e-05	4.46814e-05	0.261035	-3.8309	49.8572	190.998
AGAP012731	0.000181547	0.000369094	0.2611	-3.82996	3.02388	11.5813
AGAP002392	2.58401e-05	7.01153e-05	0.261172	-3.82889	5.51239	21.1063
AGAP013412	1.39774e-06	7.20083e-06	0.261236	-3.82796	18.4998	70.8166
AGAP008489	0.000381221	0.000709133	0.261333	-3.82654	1.37521	5.26229
AGAP008429	0.000111661	0.000241092	0.261613	-3.82244	3.86608	14.7779
AGAP010407	7.67153e-07	4.68015e-06	0.261678	-3.82149	14.37	54.9147
AGAP011314	5.08823e-05	0.000123084	0.261745	-3.82052	5.63489	21.5282
AGAP002436	7.19329e-05	0.000164427	0.262129	-3.81491	2.84922	10.8695
AGAP002890	0.000243674	0.000479437	0.26222	-3.81359	28.5939	109.045
AGAP005537	1.91784e-06	9.04642e-06	0.262257	-3.81305	23.5862	89.9353
AGAP000884	2.63267e-05	7.13176e-05	0.262257	-3.81305	30.0053	114.412
AGAP004800	3.72066e-06	1.47833e-05	0.262418	-3.81072	24.1031	91.8504
AGAP011254	4.07985e-07	2.9616e-06	0.263109	-3.8007	33.403	126.955
AGAP007064	1.59436e-05	4.71054e-05	0.26322	-3.79911	56.7675	215.666
AGAP028616	0.000204885	0.000410724	0.2633	-3.79796	55.8215	212.007
AGAP001559	0.000418845	0.000771576	0.263335	-3.79744	25.1203	95.3927
AGAP006478	0.000259711	0.000505879	0.26362	-3.79334	81.6885	309.872
AGAP001255	0.000688521	0.0012072	0.263777	-3.79108	14.8734	56.3863
AGAP012474	0.00469914	0.00689325	0.263887	-3.7895	2.94449	11.1582
AGAP009608	7.27989e-07	4.51188e-06	0.264389	-3.7823	40.8839	154.635
AGAP001373	6.35207e-07	4.09569e-06	0.264477	-3.78104	30.6495	115.887
AGAP004016	1.17684e-05	3.69586e-05	0.264558	-3.77989	7.61753	28.7934
AGAP003942	1.27195e-06	6.70913e-06	0.264694	-3.77795	14.3117	54.0688
AGAP004558	1.4196e-06	7.2879e-06	0.26484	-3.77587	36.1284	136.416
AGAP001702	3.47397e-06	1.40286e-05	0.264871	-3.77543	13.5137	51.0199
AGAP003414	1.14916e-06	6.26332e-06	0.265055	-3.7728	12.0717	45.5443
AGAP006889	3.93336e-06	1.54446e-05	0.265124	-3.77182	11.1686	42.126
AGAP002956	1.73019e-06	8.36152e-06	0.265126	-3.7718	23.6442	89.1813
AGAP029700	0.000125729	0.000267584	0.26531	-3.76917	7.80955	29.4355
AGAP010440	2.23107e-07	2.01896e-06	0.265372	-3.7683	36.1145	136.09
AGAP008736	4.49793e-06	1.7236e-05	0.265529	-3.76607	16.3037	61.401
AGAP008496	2.89509e-06	1.22974e-05	0.265718	-3.7634	21.3293	80.2705
AGAP028682	7.73473e-05	0.000175528	0.265793	-3.76232	5.91175	22.2419
AGAP000727	6.82077e-05	0.000157089	0.265809	-3.7621	6.79619	25.568
AGAP004441	2.76353e-06	1.18927e-05	0.265855	-3.76145	12.2454	46.0603
AGAP004144	1.80878e-05	5.23626e-05	0.266143	-3.75738	8.308	31.2163
AGAP011336	0.000161312	0.000332417	0.266356	-3.75437	23.0712	86.6178
AGAP002783	6.57572e-06	2.3158e-05	0.26652	-3.75206	23.2256	87.1438
AGAP003138	0.000216473	0.000431944	0.266537	-3.75183	7.73154	29.0074
AGAP008635	3.22401e-07	2.51495e-06	0.266579	-3.75123	43.0353	161.435
AGAP001945	3.8178e-05	9.67879e-05	0.266628	-3.75054	6.57643	24.6652
AGAP010271	1.53597e-06	7.72801e-06	0.266633	-3.75047	18.0613	67.7383
AGAP002118	2.34624e-07	2.08184e-06	0.266741	-3.74896	19.1253	71.7
AGAP004297	2.02312e-06	9.39337e-06	0.266972	-3.74571	13.1119	49.1133
AGAP006354	9.11183e-07	5.30049e-06	0.267159	-3.74309	7.20718	26.9771
AGAP013764	2.37967e-06	1.05744e-05	0.267319	-3.74085	35.8023	133.931
AGAP003002	6.03347e-07	3.95511e-06	0.267387	-3.73989	135.939	508.399
AGAP029729	5.1355e-05	0.000124007	0.267418	-3.73946	4.84845	18.1306
AGAP027985	0.00195466	0.00309066	0.267566	-3.73739	0.811557	3.03311
AGAP001909	0.00103661	0.00174892	0.267614	-3.73672	22.25	83.1419
AGAP002066	0.000294884	0.000563392	0.26778	-3.7344	24.1596	90.2216
AGAP005484	0.000237982	0.000469365	0.267791	-3.73425	7.39719	27.623
AGAP029917	0.00177348	0.00282548	0.26781	-3.73399	1.0735	4.00844
AGAP005141	6.46379e-06	2.28721e-05	0.267847	-3.73347	36.5322	136.392
AGAP010491	2.62087e-06	1.13928e-05	0.267861	-3.73328	39.1225	146.055
AGAP003085	9.89699e-06	3.21554e-05	0.267872	-3.73313	18.3761	68.6004
AGAP006117	2.16353e-06	9.89371e-06	0.267881	-3.73299	25.652	95.7588
AGAP002101	5.33837e-06	1.96284e-05	0.267949	-3.73206	163.825	611.405
AGAP001721	3.59376e-08	7.29727e-07	0.268037	-3.73083	152.026	567.186
AGAP003794	0.002509	0.00388311	0.268094	-3.73003	66.4242	247.764
AGAP003622	2.91472e-06	1.23529e-05	0.268189	-3.72872	12.4651	46.4788
AGAP003865	7.56742e-05	0.00017197	0.268432	-3.72534	45.7703	170.51
AGAP010457	1.49745e-05	4.4743e-05	0.268603	-3.72297	27.1788	101.186
AGAP005746	2.39972e-06	1.06465e-05	0.268607	-3.72291	45.2867	168.598
AGAP008796	1.83817e-06	8.7689e-06	0.268677	-3.72194	21.3603	79.5016
AGAP010520	0.000425361	0.000782522	0.268767	-3.72069	1.8532	6.89519
AGAP000355	4.49847e-05	0.000111454	0.269393	-3.71205	12.9864	48.2063
AGAP001460	4.00603e-07	2.92185e-06	0.26956	-3.70974	43.5195	161.446
AGAP006127	9.39849e-06	3.07926e-05	0.269602	-3.70917	6.15297	22.8224
AGAP003388	9.88832e-06	3.214e-05	0.26967	-3.70823	22.6997	84.1759
AGAP011071	3.22152e-07	2.51495e-06	0.269735	-3.70734	18.459	68.4339
AGAP003013	2.04894e-06	9.48097e-06	0.269824	-3.70611	21.0612	78.0552
AGAP013386	7.02351e-06	2.443e-05	0.269839	-3.70592	31.1746	115.531
AGAP003417	3.69755e-06	1.47272e-05	0.270218	-3.70071	16.859	62.3904
AGAP013495	0.000135606	0.000285118	0.270342	-3.69901	21.9827	81.3143
AGAP004699	2.43641e-07	2.13407e-06	0.270474	-3.69722	34.8943	129.012
AGAP006997	2.86489e-07	2.36664e-06	0.270536	-3.69637	16.9741	62.7426
AGAP005429	1.92812e-06	9.06028e-06	0.270601	-3.69547	10.8824	40.2155
AGAP029768	0.000158022	0.00032646	0.27072	-3.69386	15.5302	57.3662
AGAP005263	3.53096e-07	2.68215e-06	0.270764	-3.69326	37.4433	138.288
AGAP002947	3.50855e-05	9.00924e-05	0.270775	-3.6931	30.4408	112.421
AGAP003159	9.27475e-05	0.000204685	0.270876	-3.69173	13.0754	48.2708
AGAP010629	9.24032e-08	1.19423e-06	0.270933	-3.69095	31.6929	116.977
AGAP013078	0.00678339	0.00965801	0.27094	-3.69086	0.519188	1.91625
AGAP002892	8.19095e-08	1.10819e-06	0.271002	-3.69001	66.7422	246.28
AGAP012397	9.44459e-06	3.09312e-05	0.27101	-3.6899	30.3819	112.106
AGAP001369	7.22272e-05	0.000165007	0.271193	-3.68741	13.3424	49.1991
AGAP010071	0.000726362	0.00126568	0.271234	-3.68685	5.39771	19.9006
AGAP029635	0.00026272	0.00051061	0.271433	-3.68415	12.0904	44.5428
AGAP013029	2.861e-05	7.62822e-05	0.271436	-3.68411	21.0814	77.6664
AGAP008697	2.14631e-05	6.02987e-05	0.271649	-3.68122	49.516	182.28
AGAP008717	3.28939e-07	2.55318e-06	0.271767	-3.67963	18.5446	68.2373
AGAP011721	3.16228e-05	8.27859e-05	0.271842	-3.67861	11.0783	40.7529
AGAP012027	0.000218275	0.000434795	0.272028	-3.67609	2.37347	8.72509
AGAP004267	5.54763e-07	3.68985e-06	0.272055	-3.67572	16.6743	61.2902
AGAP013733	5.94202e-07	3.91516e-06	0.272434	-3.67062	20.3021	74.5211
AGAP011070	6.80787e-06	2.38319e-05	0.272491	-3.66985	25.5953	93.9308
AGAP004704	1.91048e-07	1.81529e-06	0.272729	-3.66665	26.9331	98.7542
AGAP007778	2.47498e-06	1.08742e-05	0.272959	-3.66355	17.4648	63.9831
AGAP008340	0.000110607	0.000239196	0.272997	-3.66305	5.93511	21.7406
AGAP000602	0.001071	0.00180211	0.273144	-3.66108	4.89636	17.926
AGAP028729	1.36874e-05	4.17046e-05	0.273156	-3.66091	10.4969	38.4281
AGAP004359	7.48222e-07	4.59205e-06	0.273379	-3.65792	13.2091	48.3178
AGAP028123	3.38019e-07	2.60145e-06	0.273443	-3.65706	45.3288	165.77
AGAP012519	5.0919e-06	1.89435e-05	0.273462	-3.65681	15.4911	56.6481
AGAP029445	1.08447e-06	6.00681e-06	0.273714	-3.65345	48.2212	176.174
AGAP005211	1.61049e-07	1.64305e-06	0.273834	-3.65185	36.2712	132.457
AGAP004608	1.62398e-06	8.00831e-06	0.274186	-3.64716	26.24	95.7014
AGAP003612	2.26633e-05	6.30855e-05	0.274402	-3.64428	40.8716	148.948
AGAP004336	9.00483e-07	5.26331e-06	0.274487	-3.64316	13.451	49.004
AGAP029373	3.85734e-06	1.52155e-05	0.274536	-3.64251	8.09337	29.4802
AGAP007869	1.60496e-05	4.7342e-05	0.274585	-3.64186	7.83585	28.5371
AGAP002764	1.63029e-06	8.02975e-06	0.274898	-3.63772	59.1996	215.351
AGAP000513	1.6094e-06	7.95558e-06	0.275021	-3.63608	39.2272	142.633
AGAP003902	8.73898e-06	2.89917e-05	0.275039	-3.63585	21.8259	79.3555
AGAP028608	1.52589e-05	4.54766e-05	0.275152	-3.63435	16.5686	60.216
AGAP003565	8.20125e-06	2.74752e-05	0.275207	-3.63363	8.40659	30.5464
AGAP008991	1.42626e-05	4.30561e-05	0.275236	-3.63325	12.9244	46.9576
AGAP004884	3.75622e-06	1.48812e-05	0.275265	-3.63286	112.883	410.087
AGAP011847	4.2365e-06	1.64338e-05	0.275339	-3.63189	21.0297	76.3775
AGAP002335	3.19057e-05	8.334e-05	0.275526	-3.62942	141.675	514.2
AGAP003990	1.67976e-06	8.18936e-06	0.275541	-3.62922	7.14586	25.9339
AGAP005191	1.88178e-05	5.40359e-05	0.275816	-3.62561	77.4207	280.697
AGAP029190	2.24377e-05	6.25467e-05	0.275907	-3.62442	22.2504	80.6447
AGAP029562	2.19568e-05	6.14325e-05	0.276033	-3.62276	4.73757	17.1631
AGAP003363	2.14375e-05	6.02473e-05	0.276133	-3.62144	20.5808	74.5323
AGAP012257	0.00251454	0.00389003	0.276299	-3.61926	2.12455	7.68932
AGAP001615	1.44932e-05	4.36236e-05	0.276383	-3.61816	40.6052	146.916
AGAP001324	4.22971e-05	0.000105853	0.276436	-3.61748	11.3601	41.0951
AGAP004063	8.11883e-07	4.88025e-06	0.276494	-3.61671	18.6695	67.522
AGAP011139	5.94381e-07	3.91516e-06	0.276957	-3.61067	31.7098	114.494
AGAP003369	7.66851e-05	0.00017417	0.277003	-3.61007	38.8434	140.227
AGAP000116	0.00041423	0.000763764	0.277049	-3.60947	44.8086	161.735
AGAP001994	6.51988e-05	0.000151704	0.277084	-3.60902	44.4074	160.267
AGAP007205	1.1289e-05	3.57412e-05	0.277129	-3.60842	6.49476	23.4358
AGAP003230	7.57588e-07	4.63909e-06	0.277276	-3.60651	33.6136	121.228
AGAP013524	2.60008e-06	1.13326e-05	0.277336	-3.60573	23.4028	84.3842
AGAP003141	5.45183e-06	1.99203e-05	0.277481	-3.60385	27.7161	99.8845
AGAP005575	1.6892e-05	4.94076e-05	0.27768	-3.60127	17.6451	63.5448
AGAP029311	1.83699e-06	8.7689e-06	0.2778	-3.59971	7.98755	28.7528
AGAP009695	6.21073e-07	4.03895e-06	0.277869	-3.59881	13.5371	48.7175
AGAP006453	2.80045e-05	7.49197e-05	0.278133	-3.59541	3.06783	11.0301
AGAP002618	2.25763e-06	1.0193e-05	0.278224	-3.59422	22.5631	81.0967
AGAP003982	2.72358e-06	1.17457e-05	0.278261	-3.59375	14.834	53.3096
AGAP003423	3.25483e-06	1.33607e-05	0.278269	-3.59364	15.4475	55.5129
AGAP005893	6.79692e-07	4.30051e-06	0.27828	-3.59351	21.2094	76.216
AGAP029116	8.70947e-07	5.13412e-06	0.278654	-3.58868	72.7938	261.234
AGAP002348	2.68516e-06	1.16106e-05	0.278874	-3.58585	12.337	44.2384
AGAP029336	3.59322e-05	9.18055e-05	0.278928	-3.58516	5.72762	20.5344
AGAP001338	0.000145647	0.000303422	0.279152	-3.58228	6.1517	22.0371
AGAP005170	5.35518e-06	1.96637e-05	0.279447	-3.57849	73.6979	263.727
AGAP004500	0.00180045	0.0028651	0.279517	-3.5776	3.37963	12.0909
AGAP009587	1.64125e-06	8.05947e-06	0.279661	-3.57576	30.5022	109.069
AGAP003899	3.79951e-06	1.50163e-05	0.279685	-3.57545	10.7733	38.5196
AGAP008269	0.000107632	0.000233379	0.279892	-3.57281	17.8459	63.7601
AGAP010803	8.47813e-06	2.82639e-05	0.279906	-3.57263	4.47874	16.0009
AGAP000544	5.43961e-05	0.000130045	0.280075	-3.57048	26.6947	95.3129
AGAP009141	4.98075e-06	1.86147e-05	0.28018	-3.56913	12.0271	42.9262
AGAP008420	3.4373e-05	8.85129e-05	0.280427	-3.56599	5.36025	19.1146
AGAP011192	3.13433e-06	1.29767e-05	0.280478	-3.56534	31.9763	114.006
AGAP007912	4.20645e-06	1.63249e-05	0.280492	-3.56517	18.5824	66.2495
AGAP010910	5.08622e-05	0.000123071	0.280628	-3.56344	12.0045	42.7771
AGAP029674	5.66061e-05	0.000134817	0.280814	-3.56108	8.10523	28.8634
AGAP003882	1.89201e-06	8.96786e-06	0.280846	-3.56067	24.988	88.9742
AGAP006938	1.66088e-06	8.11434e-06	0.280854	-3.56056	11.3397	40.3757
AGAP004461	3.50915e-07	2.67467e-06	0.281177	-3.55648	39.44	140.268
AGAP010064	2.82197e-07	2.34302e-06	0.281353	-3.55426	27.5995	98.0956
AGAP004708	1.6018e-05	4.72937e-05	0.281606	-3.55106	74.1847	263.435
AGAP008194	3.29601e-05	8.55747e-05	0.281691	-3.54999	10.4631	37.144
AGAP007147	3.98799e-06	1.56179e-05	0.281724	-3.54958	14.6556	52.0211
AGAP007712	3.33185e-05	8.63136e-05	0.281819	-3.54837	37.3333	132.472
AGAP003769	0.000109004	0.000235915	0.28182	-3.54836	229.484	814.293
AGAP009495	3.44727e-07	2.63571e-06	0.282172	-3.54393	25.4693	90.2616
AGAP010321	3.46824e-06	1.40186e-05	0.282728	-3.53697	108.364	383.28
AGAP003852	1.08867e-05	3.46689e-05	0.28275	-3.5367	10.2833	36.3689
AGAP006457	0.000269273	0.000520662	0.282806	-3.53599	2.58262	9.13213
AGAP001514	1.16072e-05	3.65366e-05	0.282885	-3.535	14.7331	52.0814
AGAP008662	1.75758e-06	8.47805e-06	0.282897	-3.53485	28.8921	102.129
AGAP012887	0.000169569	0.000347506	0.283361	-3.52907	4.36051	15.3885
AGAP005700	0.00489319	0.00715609	0.283584	-3.52629	21.5679	76.0546
AGAP010643	2.46354e-06	1.08356e-05	0.283616	-3.52589	43.7747	154.345
AGAP005139	0.000159356	0.000328883	0.283622	-3.52582	7.63773	26.9293
AGAP004725	1.38599e-06	7.16737e-06	0.283754	-3.52419	231.235	814.914
AGAP010009	2.14903e-05	6.03472e-05	0.283841	-3.5231	8.6314	30.4093
AGAP009337	3.9068e-05	9.8738e-05	0.28385	-3.52299	5.5156	19.4314
AGAP010559	6.35305e-07	4.09569e-06	0.284082	-3.52011	13.4114	47.2096
AGAP001430	0.000171573	0.000351173	0.284189	-3.51878	9.94376	34.9899
AGAP000330	7.71239e-06	2.61588e-05	0.284223	-3.51837	15.1829	53.4192
AGAP002986	3.38969e-06	1.38034e-05	0.284223	-3.51836	76.1656	267.978
AGAP012684	3.18338e-05	8.32318e-05	0.284412	-3.51602	18.6342	65.5182
AGAP004264	4.51533e-08	8.11653e-07	0.284496	-3.51499	43.5324	153.016
AGAP010200	3.02139e-06	1.26435e-05	0.284635	-3.51327	10.0087	35.1632
AGAP007022	0.000675602	0.0011876	0.284897	-3.51004	13.5457	47.5461
AGAP001640	2.87353e-05	7.65467e-05	0.284899	-3.51002	18.1688	63.7728
AGAP010611	9.04506e-07	5.28177e-06	0.284942	-3.50948	23.6161	82.8801
AGAP002305	2.25325e-06	1.01788e-05	0.284977	-3.50905	14.7656	51.8133
AGAP028681	2.19815e-05	6.14386e-05	0.285024	-3.50848	3.54855	12.45
AGAP005048	4.32259e-05	0.000107749	0.285238	-3.50584	8.45499	29.6419
AGAP010382	4.01338e-06	1.56873e-05	0.285369	-3.50423	83.1863	291.504
AGAP009939	1.31148e-05	4.02143e-05	0.285386	-3.50402	41.1681	144.254
AGAP007690	5.07362e-07	3.47051e-06	0.285656	-3.50072	39.9596	139.887
AGAP001231	8.99481e-06	2.966e-05	0.285696	-3.50022	9.20076	32.2047
AGAP001896	5.27719e-06	1.94506e-05	0.28576	-3.49945	8.48657	29.6983
AGAP003578	3.12418e-06	1.29634e-05	0.285953	-3.49708	74.2035	259.495
AGAP004638	0.00378924	0.00565793	0.286024	-3.49621	15.3525	53.6755
AGAP003040	6.32369e-06	2.24735e-05	0.286121	-3.49502	38.7516	135.438
AGAP028653	0.00107447	0.00180721	0.28647	-3.49076	30.6442	106.972
AGAP010075	1.57054e-07	1.63059e-06	0.286557	-3.4897	167.728	585.323
AGAP000400	6.77779e-06	2.37571e-05	0.286602	-3.48916	18.0165	62.8625
AGAP000923	6.77326e-07	4.29581e-06	0.286656	-3.4885	25.2163	87.9671
[truncated: 2,992 more rows]
